# Supplementary material for: Transcriptional profiling of microglia; current state of the art and future perspectives
Source: Glia. 2019 Dec 17;68(4):740–55. doi: 10.1002/glia.23767 (PMC7064956; doi:10.1002/glia.23767)
Supplement: Supplementary file 4 — Table S1 Differential gene expression analysis between LPS and PBS treatment group in cells and nuclei from mouse bulk sequencing [file GLIA-68-740-s004.xlsx]

## Sheet: DE_fig1c_cells
Table S1-Differential gene expression analysis between LPS and PBS treatment group in cells and nuclei from mouse bulk sequencing
genes	logFC	logCPM	LR	PValue	FDR
Mt2	11.1624	8.67834	88.0867	6.26475e-21	9.30159e-18
Arid5a	10.0123	7.97099	27.2047	1.83011e-07	5.17573e-05
Bcl3	9.52185	7.47676	46.3854	9.71361e-12	5.4942e-09
Dusp2	9.36757	7.10194	38.5086	5.45117e-10	2.49035e-07
Egr1	8.94102	7.8311	38.1831	6.44065e-10	2.73222e-07
Hip1	8.82571	6.08424	16.6611	4.46884e-05	0.00547225
Ch25h	8.66817	6.19903	22.8101	1.78824e-06	0.000386195
Zfp628	8.62757	5.72073	13.3896	0.000253027	0.0222626
Gm14023	8.62308	6.28534	20.8411	4.98999e-06	0.000898046
Sertad1	8.60563	5.91443	20.222	6.89569e-06	0.00115362
Dnmbp	-8.59669	5.50926	17.5266	2.83309e-05	0.00373905
Kif2c	8.56947	5.62869	16.4228	5.06712e-05	0.00601873
Hcar2	8.38909	7.7879	56.5533	5.46952e-14	4.6405e-11
Ehd1	8.32055	6.1573	20.9348	4.75172e-06	0.000881889
Rnd1	8.29858	6.19351	19.749	8.83064e-06	0.00141744
Ptch1	-8.1499	5.20866	14.4554	0.00014352	0.0143495
Egr2	7.85336	5.90249	16.7342	4.3e-05	0.00532035
Ccl5	7.83111	5.80186	14.6152	0.00013185	0.0138594
Xpa	-7.8155	5.58677	11.9207	0.000555123	0.0413673
Asb2	-7.73615	5.84464	13.7811	0.000205391	0.0189119
Slc39a14	7.68218	7.14261	26.5397	2.58173e-07	6.96949e-05
Krba1	-7.51225	5.5138	12.7477	0.000356443	0.0298102
Trem1	7.19123	4.9679	11.5378	0.000681965	0.0493926
Gbp5	7.17052	6.59419	24.0424	9.42364e-07	0.000211196
Batf3	-7.14604	5.32611	12.7349	0.000358887	0.0298102
Cd300lf	6.96023	9.09053	94.6852	2.23199e-22	3.78736e-19
X2610037D02Rik	6.90964	5.89867	17.2876	3.21271e-05	0.00412675
Yipf3	-6.87121	5.89636	13.4152	0.0002496	0.0222414
Ccl12	6.7695	10.1825	63.3974	1.68945e-15	1.54363e-12
Socs3	6.73281	10.4503	65.111	7.07945e-16	7.00748e-13
Txnrd1	6.73108	7.45318	24.5435	7.2651e-07	0.000165952
Il1b	6.57578	8.29258	34.059	5.34655e-09	2.04859e-06
Dgkd	-6.40592	6.57489	16.5664	4.69766e-05	0.00569375
Il16	-6.33867	7.67273	38.4071	5.74239e-10	2.52622e-07
Gm15503	-6.12044	7.32165	26.967	2.06957e-07	5.71682e-05
Hgh1	6.1202	5.992	12.5231	0.000401952	0.0322594
Ftsj3	6.00529	6.08811	14.3021	0.000155694	0.0151584
Mdp1	-5.99855	5.9422	11.6368	0.000646581	0.0471171
Atp13a2	-5.96592	5.96711	12.9425	0.000321205	0.027448
Tnf	5.95784	6.75368	19.1373	1.21644e-05	0.00187647
Ptger4	5.90221	6.73835	17.2768	3.23108e-05	0.00412675
Pim1	5.87976	8.20184	55.9126	7.57657e-14	5.99963e-11
Clic4	5.80364	6.7044	16.5079	4.84466e-05	0.00581261
Il1rn	5.74524	6.51736	14.334	0.000153073	0.0151517
Gpr65	5.69432	6.02687	12.3752	0.000435066	0.0336621
Ier3	5.65467	9.70202	117.887	1.8354e-27	6.24009e-24
Rcan1	5.63874	9.15444	48.7451	2.91481e-12	1.82222e-09
Csrnp1	5.63333	7.8577	44.2071	2.95413e-11	1.59496e-08
Dusp1	5.59416	6.50395	13.6319	0.00022238	0.0203187
Socs2	5.55125	6.57774	17.8405	2.40216e-05	0.00327964
Srgn	5.53733	8.1897	50.4088	1.24835e-12	8.23775e-10
G530011O06Rik	5.40028	7.52227	25.9191	3.56031e-07	8.81029e-05
Jdp2	5.39099	6.7276	18.5962	1.61546e-05	0.00233523
Slc7a1	5.36182	6.63909	14.7837	0.000120571	0.0129022
Nfkbiz	5.22828	6.30523	11.9137	0.000557229	0.0413673
Eapp	-5.09875	6.13792	14.5273	0.000138142	0.0143495
Per1	4.94414	7.10731	20.3178	6.5588e-06	0.00111293
Tifab	-4.81135	7.32169	14.4569	0.000143403	0.0143495
Eif1a	4.80826	6.69962	17.7703	2.49248e-05	0.00336429
Slc41a1	4.78194	6.79573	11.7502	0.000608353	0.044605
Mt1	4.7696	9.23114	39.879	2.70186e-10	1.3372e-07
Ccng2	-4.661	7.86284	25.9507	3.50256e-07	8.81029e-05
Gcnt2	4.6156	9.07145	47.5133	5.46325e-12	3.24462e-09
Fam126b	-4.59925	6.69654	15.9264	6.58549e-05	0.00752138
Smad7	-4.55661	6.31343	12.6977	0.000366114	0.0301993
Lonrf1	4.51501	6.60266	14.4522	0.000143761	0.0143495
Fosl2	4.37015	9.29524	22.4945	2.1075e-06	0.000443612
Id2	4.2748	8.5639	31.2459	2.27326e-08	7.10574e-06
Tmem50b	-4.23705	6.79506	12.3846	0.000432889	0.0336621
Casp4	4.17059	6.84837	13.9398	0.000188762	0.0177946
Rgs2	-4.16136	10.1294	36.8604	1.26899e-09	5.19761e-07
Madd	-4.14366	7.03552	20.5914	5.68508e-06	0.00100787
Sbno2	4.13358	9.97793	73.3957	1.06099e-17	1.26024e-14
Ier2	3.99091	8.10316	32.3695	1.27475e-08	4.45336e-06
Cxcl10	3.9449	8.26589	19.2719	1.13362e-05	0.00179535
Plcl2	-3.839	7.50694	19.976	7.84212e-06	0.00129373
Cebpb	3.79784	7.40984	12.7835	0.000349686	0.0296684
Kdm6b	3.76361	8.42317	18.5216	1.67993e-05	0.00237045
Nop58	3.75742	8.47296	32.0912	1.47105e-08	4.99231e-06
Eed	3.64842	6.94876	12.0107	0.000528951	0.0400183
Cdkn1a	3.62295	7.61587	16.2065	5.67989e-05	0.00667978
Atf7ip	-3.61831	7.00834	12.5319	0.000400056	0.0322594
Tgfa	-3.59631	6.80045	14.0196	0.000180916	0.0171914
Sall1	-3.59556	8.95444	33.9545	5.64168e-09	2.09412e-06
Tmem86a	-3.58399	7.45255	19.0135	1.29795e-05	0.00197654
Cd83	3.56918	9.44525	27.4844	1.5837e-07	4.5881e-05
Zfand5	3.56122	10.438	84.4176	4.00561e-20	5.28651e-17
Zfp36	3.54936	8.39493	14.4654	0.000142756	0.0143495
Dirc2	3.52068	7.14019	14.7471	0.000122936	0.0130378
Olfml2b	3.51431	7.4403	14.0621	0.000176872	0.0169426
Tnfaip2	3.47333	8.67873	17.9753	2.2379e-05	0.00309091
Rbms1	3.42634	7.3266	17.3618	3.08974e-05	0.00403296
Bach1	3.4058	8.62277	25.5367	4.34057e-07	0.000105219
C5ar1	3.38565	8.73688	32.7091	1.07037e-08	3.85268e-06
Bcl2a1b	3.38484	8.3058	18.5031	1.69631e-05	0.00237045
Ccl4	3.38335	7.4963	14.5144	0.000139092	0.0143495
Il4ra	3.36222	10.9293	113.807	1.43636e-26	3.41223e-23
Mcl1	3.34243	10.8237	117.619	2.1014e-27	6.24009e-24
Fam217b	3.23147	8.35117	31.6967	1.80229e-08	5.94656e-06
Ttc39b	3.19411	7.38838	12.3772	0.000434604	0.0336621
Acp2	-3.19387	8.00013	13.9196	0.000190797	0.0178448
Nuak1	-3.18637	7.5388	12.7399	0.000357937	0.0298102
Ugcg	3.18465	8.47693	22.9422	1.66944e-06	0.000367215
Nfkbia	3.17576	11.9251	122.509	1.78595e-28	1.06068e-24
Pde4b	3.11603	7.85097	14.1407	0.000169633	0.0163813
Stat3	3.0197	10.354	68.0065	1.62957e-16	1.75964e-13
Irf2	2.8971	7.97001	18.7385	1.49927e-05	0.00222604
Gpr34	-2.85952	9.00588	15.5392	8.0813e-05	0.008971
Pfkfb3	2.83374	9.95894	29.6105	5.28181e-08	1.56843e-05
Ms4a6d	2.78544	10.5505	35.5619	2.47072e-09	9.78242e-07
Samsn1	2.77852	8.12318	21.1333	4.28422e-06	0.000807746
Fkbp5	2.75281	8.34981	16.0944	6.02634e-05	0.0069496
Maf	-2.7479	10.7161	41.5041	1.17622e-10	6.0744e-08
Slc15a4	-2.70599	7.94625	18.577	1.63179e-05	0.00233523
Frmd4b	-2.68543	8.05952	16.9456	3.84672e-05	0.00486078
Susd3	-2.60512	8.84249	21.7611	3.08796e-06	0.000615994
Runx1	2.59726	9.68457	20.4698	6.05782e-06	0.00105816
Rnf145	-2.58219	8.08287	15.6401	7.66122e-05	0.0085849
Il1a	2.575	7.67653	12.2268	0.000471088	0.0361005
Cebpd	2.52794	10.1925	52.8719	3.56022e-13	2.64301e-10
Wdr43	2.52331	7.95305	14.8802	0.000114557	0.0123701
Tmem55b	-2.52236	7.34842	12.5088	0.000405041	0.0322891
Pmepa1	-2.50386	9.21369	30.5213	3.30216e-08	1.00572e-05
Etv6	2.47832	7.77811	12.3894	0.000431777	0.0336621
Chsy1	2.45153	9.38002	20.8872	4.8715e-06	0.00089021
Spint1	2.43895	8.05376	14.3149	0.000154639	0.0151584
Irf2bpl	2.28818	9.76854	19.7563	8.7969e-06	0.00141744
Mertk	-2.25976	9.50399	18.9389	1.34976e-05	0.00202942
Ppp1r3b	2.25767	9.18872	13.2553	0.000271806	0.0235658
Bin1	-2.25599	8.88628	13.7874	0.000204701	0.0189119
Ptpre	-2.23414	8.4019	12.5823	0.000389414	0.0317074
Cd14	2.22076	9.88332	25.3017	4.90264e-07	0.000116467
Ms4a6b	2.19503	8.66724	12.3694	0.000436434	0.0336621
Ncf2	2.17056	8.94697	19.2178	1.16624e-05	0.00182271
Csf2rb	2.09014	9.94229	20.4274	6.19356e-06	0.00106619
Sema4c	2.07071	9.1218	13.2748	0.000269002	0.0234942
Snx18	2.04817	9.56163	22.2773	2.3598e-06	0.000483271
Ptpn1	2.02797	11.1632	50.9924	9.27239e-13	6.47867e-10
Cdk6	2.01043	8.70242	11.7966	0.000593381	0.0437775
AC149090.1	-1.99124	8.11035	11.9772	0.000538554	0.040487
Slc38a2	1.96942	8.96284	18.6513	1.56943e-05	0.00230144
Eif2s2	1.94218	9.79954	15.0779	0.000103164	0.0112421
Il17ra	1.88723	10.4172	25.0562	5.56843e-07	0.00012969
Btg2	1.74796	9.79174	13.4053	0.000250913	0.0222414
Ier5	1.52381	9.4331	15.333	9.01299e-05	0.00991262
Cx3cr1	-1.48415	12.9668	101.577	6.87403e-24	1.36083e-20
Fcgr3	1.46341	11.3371	39.3486	3.54513e-10	1.68436e-07
B4galt1	1.43259	10.0196	17.6179	2.70033e-05	0.00360388
Srsf5	1.43073	9.76081	12.5808	0.000389736	0.0317074
Wnk1	1.38124	10.1751	12.9433	0.000321067	0.027448
Ivns1abp	-1.34703	9.57631	13.5743	0.000229307	0.0207916
P2ry12	-1.3275	11.8773	26.1278	3.19552e-07	8.2514e-05
Inpp5d	-1.29183	10.07	12.1133	0.000500645	0.0381196
Tmem119	-1.17788	11.1991	22.4751	2.1288e-06	0.000443612
Fus	1.15229	10.7161	15.7338	7.29086e-05	0.0082477
Tgfbr1	-1.08377	10.9826	13.4432	0.000245894	0.0221267
Marcks	-1.07337	12.1082	31.2583	2.25879e-08	7.10574e-06
Sirpa	-1.03589	10.8166	16.1205	5.94384e-05	0.00692166

## Sheet: DE_fig1c_nuclei
Table S1-Differential gene expression analysis between LPS and PBS treatment group in cells and nuclei from mouse bulk sequencing
genes	logFC	logCPM	LR	PValue	FDR
Cd300lf	11.416	9.09053	122.456	1.83409e-28	7.26179e-25
Ier2	10.9247	8.10316	91.0911	1.3721e-21	2.7163e-18
Egr1	10.8736	7.8311	53.6369	2.41189e-13	1.3022e-10
Cxcl10	10.6107	8.26589	55.514	9.27952e-14	5.51111e-11
Hcar2	10.1108	7.7879	60.7	6.64699e-15	4.93456e-12
Bcl3	10.1078	7.47676	51.0674	8.92473e-13	4.60904e-10
Casp4	9.75488	6.84837	37.9917	7.10455e-10	2.63712e-07
Dusp2	9.53749	7.10194	39.1823	3.86032e-10	1.52843e-07
Tnf	9.44211	6.75368	31.0597	2.50218e-08	7.01682e-06
Slamf1	9.14952	6.2949	22.7803	1.81613e-06	0.000331877
D630030B08Rik	9.12455	6.3082	13.709	0.000213425	0.0157458
Cbfa2t3	-9.04944	6.46918	22.1752	2.48867e-06	0.000428412
Sema6b	8.87051	6.85993	19.0023	1.30563e-05	0.00180329
Dusp1	8.86153	6.50395	22.0027	2.72263e-06	0.000461992
Cd244	8.83677	6.99691	18.6633	1.55952e-05	0.00208134
Il1rn	8.82184	6.51736	21.9634	2.77904e-06	0.000464922
Pim1	8.76437	8.20184	78.698	7.23677e-19	1.22798e-15
Galnt6	8.58407	5.42871	13.9581	0.00018693	0.0146797
Pigo	8.50568	5.51684	11.6989	0.000625368	0.0379682
Psmg4	-8.46886	5.4808	15.3301	9.0268e-05	0.00873422
Egr2	8.43135	5.90249	18.491	1.70707e-05	0.00220398
Cep68	-8.42568	5.82223	18.3095	1.87768e-05	0.00239818
Gm45606	-8.25761	6.19309	19.6391	9.35377e-06	0.00135493
Ccl5	8.25693	5.80186	15.6307	7.69948e-05	0.00767493
Rasal2	-8.21191	5.2827	12.1066	0.000502435	0.0324344
Tubb6	8.17307	5.92552	13.0063	0.000310446	0.0214388
Ier3	8.14699	9.70202	163.193	2.27016e-37	1.34825e-33
Akap12	8.12409	5.53806	12.0837	0.000508639	0.0326574
Chml	8.11996	5.30816	11.1684	0.000832032	0.0449222
Ssh1	-8.09009	5.53326	14.4558	0.000143488	0.0123504
Mcee	-8.09007	5.31826	11.3682	0.000747141	0.0412769
Tubb2b	-8.08894	5.85227	17.22	3.32917e-05	0.0038023
Gch1	8.00015	5.63721	11.4134	0.00072915	0.040853
Plekhg2	7.95861	5.48171	11.8743	0.000569124	0.0352086
Kctd21	-7.93805	5.83516	11.5228	0.00068746	0.0397585
Maff	7.93474	5.72545	14.8269	0.000117841	0.0105233
Krba1	-7.92181	5.5138	13.6652	0.00021846	0.0160177
Jpt2	-7.89172	5.03338	13.8074	0.000202538	0.0152262
Hist3h2a	-7.80578	5.43055	13.6064	0.000225412	0.0163259
Tex264	-7.77878	5.69862	11.0692	0.000877757	0.0464094
Tfrc	7.77656	5.27692	11.65	0.000642018	0.0379682
Gm37510	-7.73583	5.42912	11.6242	0.000650985	0.0381225
Cdkn1a	7.73241	7.61587	39.575	3.15692e-10	1.29303e-07
Hip1	7.70091	6.08424	13.3406	0.000259726	0.0185162
Spp1	7.60354	5.89093	12.4306	0.000422357	0.028184
Yipf4	-7.58	6.1146	14.8522	0.00011627	0.0104625
Slc50a1	-7.54226	5.58145	15.2685	9.32569e-05	0.00879131
Rcbtb2	-7.533	5.26039	14.2542	0.000159707	0.0130859
Snx30	-7.50271	5.42476	11.6872	0.000629328	0.0379682
Socs2	7.49772	6.57774	27.06	1.97234e-07	4.25954e-05
Eif1a	7.46262	6.69962	30.3965	3.52165e-08	9.07045e-06
Ifi207	7.36967	5.29661	11.2166	0.000810676	0.043969
Gm38157	7.2849	6.00322	18.5556	1.65019e-05	0.00215394
Grcc10	-7.20442	4.98164	11.4904	0.000699574	0.0397585
AC159810.1	-7.14796	5.93056	10.9204	0.000951103	0.0485346
Hs1bp3	-7.00147	5.32476	11.0256	0.00089861	0.0470206
Bak1	-6.96394	5.73037	13.3198	0.000262622	0.018568
Rpsa	6.95563	5.95404	11.0002	0.000911019	0.0472536
Nob1	6.91401	5.88277	11.3799	0.000742426	0.0412081
Rnd1	6.78204	6.19351	16.5328	4.78153e-05	0.00511667
Nuak2	6.78181	6.53005	20.7721	5.17311e-06	0.000798003
Csrnp1	6.76367	7.8577	58.522	2.0103e-14	1.40461e-11
Ccdc86	6.74462	7.5037	31.7857	1.72158e-08	4.98754e-06
Gm17334	6.65739	5.77318	13.9501	0.000187728	0.0146797
Slc7a6	6.57433	5.67099	13.7384	0.000210109	0.0156553
Il1b	6.53165	8.29258	35.7469	2.24685e-09	8.08729e-07
Cdc42ep3	6.51213	6.22869	16.6506	4.49354e-05	0.00489672
Ch25h	6.40518	6.19903	16.334	5.31024e-05	0.0055329
Gadd45gip1	-6.23302	6.99116	13.6252	0.000223165	0.0162623
Ccl12	6.23027	10.1825	57.0559	4.23596e-14	2.64815e-11
Zfp691	-6.22549	5.51086	11.4996	0.000696093	0.0397585
Wtap	6.1964	6.46051	16.2661	5.50403e-05	0.00568494
S1pr1	-6.18705	5.85185	10.9027	0.000960232	0.0485346
Gcnt2	6.12948	9.07145	68.3276	1.38467e-16	1.37059e-13
Gpr65	6.12606	6.02687	14.8129	0.000118718	0.0105233
Mt2	6.02186	8.67834	54.2427	1.77198e-13	1.00227e-10
Dlg4	6.01528	5.81789	11.902	0.000560729	0.0352086
Ccng2	-6.01443	7.86284	35.5909	2.43421e-09	8.50399e-07
Cln8	-5.99489	6.66049	18.0965	2.09984e-05	0.00262546
Sox4	-5.89365	6.08134	13.8209	0.000201092	0.0152138
Ehd1	5.88035	6.1573	14.9176	0.000112311	0.0101834
Thap11	-5.85742	6.10738	16.7384	4.29044e-05	0.00476279
Id2	5.80476	8.5639	48.5408	3.23491e-12	1.60101e-09
Hivep2	5.78715	6.98244	15.2956	9.19301e-05	0.00874328
Ccng1	-5.73003	5.51756	12.8141	0.000344012	0.0234838
Sertad1	5.68309	5.91443	11.8773	0.000568222	0.0352086
Cndp2	5.64206	6.36577	11.4012	0.000733953	0.0409291
Slc39a14	5.60005	7.14261	18.6299	1.58715e-05	0.00209468
Scamp5	-5.57636	6.64518	21.1099	4.33683e-06	0.000677802
Klf9	5.50862	5.97841	10.9091	0.000956949	0.0485346
Il16	-5.47037	7.67273	33.0954	8.77443e-09	2.67238e-06
Slfn2	5.46249	7.45093	17.0777	3.58815e-05	0.00405905
Mt1	5.45455	9.23114	47.4005	5.78677e-12	2.64366e-09
Per1	5.44462	7.10731	23.1489	1.4993e-06	0.000282677
AI467606	-5.43743	5.81741	13.2196	0.000277032	0.0194709
AU020206	-5.40266	6.48022	17.4675	2.92265e-05	0.00340345
Rcan1	5.39454	9.15444	45.3661	1.63442e-11	6.93346e-09
Ddit4	5.3477	7.46831	24.8615	6.16014e-07	0.000126155
Socs3	5.3369	10.4503	47.6981	4.97174e-12	2.36217e-09
Nop14	5.25336	6.6397	12.0515	0.000517504	0.0328712
Ssbp3	-5.1883	6.01482	10.9039	0.000959603	0.0485346
Ptger4	5.13301	6.73835	15.3264	9.04453e-05	0.00873422
Kdm6b	5.12091	8.42317	30.3597	3.58908e-08	9.07045e-06
Rrad	5.1081	6.78057	14.3706	0.000150125	0.0127436
Etv6	5.1045	7.77811	38.4666	5.56993e-10	2.13418e-07
Sbf2	-5.00334	7.03173	18.1636	2.02713e-05	0.00256152
Cd83	4.98708	9.44525	45.8995	1.24475e-11	5.47598e-09
Gm15564	4.88576	7.09919	10.8715	0.000976547	0.0489427
Brix1	4.88418	6.35395	12.7279	0.000360241	0.0241748
B4galt5	4.8786	6.94447	16.4248	5.06196e-05	0.00532088
Ighm	-4.83091	7.98687	34.8957	3.47853e-09	1.18051e-06
Atg5	-4.74805	6.91943	17.5643	2.77747e-05	0.00326642
Gm15503	-4.70436	7.32165	21.6864	3.21057e-06	0.000508469
Galnt7	4.67807	6.52839	12.1718	0.000485172	0.0316641
Smc3	-4.62816	7.25426	18.73	1.50593e-05	0.00203267
Pcyox1	-4.61405	6.56084	11.0707	0.000877019	0.0464094
Mrpl43	-4.52706	7.3894	18.0285	2.17621e-05	0.00269261
Commd4	-4.51438	6.03777	11.4182	0.000727289	0.040853
Gmeb1	-4.47722	7.10699	16.6693	4.44953e-05	0.00489366
Daglb	-4.43242	6.47221	11.052	0.000885905	0.046561
Yars	4.43229	6.76475	13.8407	0.000198979	0.0151504
Max	-4.42581	6.37866	14.1199	0.000171519	0.0139541
Ranbp2	4.42238	6.72737	14.7651	0.000121768	0.0107138
Arhgef6	-4.34035	7.71213	31.9022	1.6213e-08	4.81444e-06
Jdp2	4.32321	6.7276	13.9488	0.000187853	0.0146797
Srgn	4.23455	8.1897	34.0516	5.36692e-09	1.77079e-06
Filip1l	4.20575	7.34454	16.6031	4.60758e-05	0.00497535
Nfkbia	4.19801	11.9251	191.331	1.62887e-43	1.93477e-39
Parp1	-4.16901	6.04789	11.349	0.000754895	0.0413569
Smim3	4.16798	7.95758	15.1393	9.98607e-05	0.00926676
Fkbp5	4.10633	8.34981	30.9163	2.694e-08	7.27258e-06
Fosl2	4.09814	9.29524	20.5362	5.85146e-06	0.000879792
Gbp5	4.07051	6.59419	11.6807	0.000631515	0.0379682
Sbno2	4.05217	9.97793	72.3604	1.79278e-17	2.12946e-14
Nfe2l1	3.96214	7.92021	21.7747	3.06617e-06	0.000492161
Rasa3	-3.90616	6.71919	10.9548	0.000933627	0.0482158
Birc3	3.89904	7.62696	15.2939	9.20112e-05	0.00874328
Camk1	-3.88602	7.57928	11.6227	0.00065153	0.0381225
Ccl4	3.86459	7.4963	17.7764	2.48448e-05	0.00304233
Ankrd12	-3.83563	7.53837	15.4195	8.60932e-05	0.00845137
Rbpj	3.77944	7.69872	13.8552	0.000197445	0.0151307
Csf2rb2	3.77095	6.9249	11.5705	0.000670066	0.0390149
Rgs2	-3.74163	10.1294	31.0304	2.54018e-08	7.01682e-06
Bach1	3.70752	8.62277	29.3949	5.90331e-08	1.40239e-05
Cebpb	3.66497	7.40984	12.3574	0.000439242	0.0289851
Zfp217	-3.64462	7.05769	13.3362	0.00026033	0.0185162
Maf	-3.59332	10.7161	65.3587	6.24351e-16	5.29717e-13
Abl2	3.54832	7.74557	11.3474	0.000755552	0.0413569
Runx1	3.48603	9.68457	33.9599	5.62598e-09	1.80609e-06
Ptpre	-3.46459	8.4019	26.6882	2.39071e-07	5.07088e-05
Junb	3.46386	8.52096	30.1533	3.99199e-08	9.87852e-06
Tnfaip2	3.4407	8.67873	17.5851	2.74735e-05	0.0032633
Aagab	-3.402	7.83803	16.9876	3.76254e-05	0.00421617
Stx12	3.39773	7.29134	11.0055	0.000908419	0.0472536
Etv3	3.34522	7.73027	22.5106	2.0899e-06	0.000370504
Ugcg	3.32044	8.47693	24.5349	7.29744e-07	0.000144465
Il1a	3.29105	7.67653	19.1255	1.22401e-05	0.00171045
Pde4b	3.27412	7.85097	15.6174	7.75376e-05	0.00767493
Prdm1	-3.18759	6.95678	11.3309	0.000762261	0.0415328
Dusp7	-3.16819	7.58453	14.6113	0.000132121	0.011455
Psmb8	-3.12329	7.35687	11.4927	0.000698697	0.0397585
Zfand5	3.12058	10.438	66.5716	3.37411e-16	3.08289e-13
Zfp36	3.09184	8.39493	11.6655	0.00063671	0.0379682
Fam217b	3.08268	8.35117	29.7293	4.96784e-08	1.20424e-05
Fam105a	-3.07497	7.89555	19.5989	9.55266e-06	0.00136707
C5ar1	3.06279	8.73688	28.61	8.85229e-08	1.98391e-05
Il4ra	3.04577	10.9293	97.1487	6.43118e-23	1.52779e-19
Tcf7l2	2.9934	8.68238	21.8144	3.00341e-06	0.000492161
Bcl2a1b	2.95411	8.3058	14.3374	0.000152797	0.0127436
Siglece	2.95118	7.29847	10.9414	0.000940389	0.0483547
Znrf1	2.93054	7.49171	11.7457	0.00060984	0.037532
Sema4c	2.9284	9.1218	24.8064	6.33856e-07	0.000127609
Stat3	2.85688	10.354	62.5743	2.5658e-15	2.03177e-12
Tlr2	2.83567	8.32577	19.5063	1.00268e-05	0.00141783
Tgm2	2.83009	8.58233	11.1349	0.000847184	0.0455333
Dusp16	2.81331	8.57842	11.0835	0.000870976	0.0464094
Irf2bp2	2.73892	7.32876	12.7738	0.000351507	0.0238583
Nrp2	2.71259	7.57056	13.8651	0.000196408	0.0151307
Susd3	-2.68544	8.84249	22.7113	1.88262e-06	0.000338814
Btg2	2.64305	9.79174	28.6695	8.58464e-08	1.96093e-05
Cebpd	2.64242	10.1925	57.3161	3.71102e-14	2.44886e-11
Csf2rb	2.60705	9.94229	30.6118	3.15173e-08	8.31917e-06
Nop58	2.603	8.47296	17.6184	2.69966e-05	0.00323904
Tram1	-2.57679	7.86342	12.9864	0.000313757	0.0215423
Cd14	2.569	9.88332	33.2113	8.26689e-09	2.58406e-06
Mcl1	2.56195	10.8237	74.6347	5.66379e-18	8.40931e-15
Ddi2	2.53402	7.75958	12.0556	0.00051638	0.0328712
Irf2bpl	2.52651	9.76854	23.5841	1.19569e-06	0.000229071
Ccdc50	-2.52539	8.64169	18.8742	1.39629e-05	0.00190633
Pfkfb3	2.50468	9.95894	23.7164	1.1163e-06	0.000217367
Mtus1	-2.48773	8.30471	15.2502	9.41676e-05	0.00880726
Ppp1r3b	2.47237	9.18872	15.653	7.60931e-05	0.00765961
Sall1	-2.45015	8.95444	17.7417	2.53023e-05	0.00306674
Eif4g1	2.44208	8.25153	13.347	0.000258835	0.0185162
Atp6v0a1	2.43316	8.86763	17.3513	3.10682e-05	0.0035828
Mapkapk2	2.43305	8.10257	13.1982	0.000280215	0.0195788
Ptpn1	2.39514	11.1632	68.8403	1.06768e-16	1.1529e-13
Chsy1	2.38423	9.38002	20.1999	6.97562e-06	0.00102292
Lpcat1	-2.37341	7.98598	11.6793	0.000631993	0.0379682
P2ry12	-2.31521	11.8773	73.8127	8.58929e-18	1.1336e-14
Jun	2.31515	8.77423	14.0507	0.000177952	0.0142818
Pik3r5	2.30796	8.10626	14.3297	0.000153421	0.0127436
Eef1b2	2.30166	9.46365	13.7316	0.000210881	0.0156553
Bin1	-2.29508	8.88628	14.2537	0.000159745	0.0130859
Ms4a6d	2.29205	10.5505	24.9573	5.86147e-07	0.000122145
Capn3	-2.25684	7.806	11.0663	0.000879114	0.0464094
Ms4a6b	2.25603	8.66724	13.026	0.000307197	0.0213385
Samsn1	2.25409	8.12318	14.0246	0.000180431	0.0143836
Tmcc3	-2.24147	8.01275	14.1007	0.000173283	0.0140017
Zmynd8	-2.24041	8.08444	11.4318	0.000721964	0.0408357
Ndufb3	-2.12281	8.27637	12.0015	0.000531591	0.0335864
Gtpbp4	2.11833	8.34877	10.8315	0.000997867	0.0498011
Trib1	2.08683	9.25009	15.0448	0.000104987	0.00966694
Ier5	2.06414	9.4331	27.0818	1.95024e-07	4.25954e-05
Derl1	1.86565	8.31129	12.1514	0.000490499	0.0318369
Tanc2	-1.84052	9.06526	13.9026	0.000192535	0.0149473
Trem2	-1.83204	9.33435	16.4575	4.97531e-05	0.0052765
Fcgr2b	1.78766	9.41551	11.6486	0.0006425	0.0379682
Aif1	-1.7194	9.45547	15.0301	0.000105809	0.00966772
Skil	1.71354	8.55367	12.2777	0.000458398	0.0300821
Efhd2	1.68406	9.28248	14.643	0.000129914	0.0113464
B4galt1	1.64182	10.0196	22.7872	1.80965e-06	0.000331877
Cx3cr1	-1.55123	12.9668	110.612	7.19528e-26	2.13664e-22
Pabpc1	1.51095	9.3476	14.3389	0.000152678	0.0127436
P2ry6	1.50677	10.0392	14.3694	0.000150224	0.0127436
Il17ra	1.49886	10.4172	16.2485	5.55547e-05	0.0056886
Cd164	1.46464	10.4963	20.2355	6.84714e-06	0.00101663
Akap13	1.44853	9.34647	11.884	0.000566179	0.0352086
Snx5	-1.44639	10.8845	15.7402	7.26641e-05	0.00737696
Pmepa1	-1.44231	9.21369	10.8939	0.000964837	0.0485607
Celf2	-1.37774	10.0215	12.7343	0.000359004	0.0241748
Fcgr3	1.25804	11.3371	29.185	6.57872e-08	1.5322e-05
