# Supplementary material for: Transcriptional profiling of microglia; current state of the art and future perspectives
Source: Glia. 2019 Dec 17;68(4):740–55. doi: 10.1002/glia.23767 (PMC7064956; doi:10.1002/glia.23767)
Supplement: Supplementary file 5 — Table S2 GO analysis of the LPS responsive genes in cells and nuclei from mouse bulk sequencing [file GLIA-68-740-s005.xlsx]

## Sheet: DE_fig1e_Cell
Table S2 -GO analysis of the LPS responsive genes in cells and nuclei from mouse bulk sequencing
signGO.Description	signGO.Count
leukocyte migration	22
myeloid leukocyte migration	17
positive regulation of cytokine production	22
granulocyte migration	14
leukocyte chemotaxis	16
neutrophil migration	12
cytokine metabolic process	12
regulation of inflammatory response	18
response to molecule of bacterial origin	18
regulation of cytokine biosynthetic process	11
cytokine-mediated signaling pathway	17
response to lipopolysaccharide	17
cell chemotaxis	16
cellular response to lipopolysaccharide	15
cytokine biosynthetic process	11
positive regulation of response to external stimulus	16
cellular response to molecule of bacterial origin	15
granulocyte chemotaxis	11
neutrophil chemotaxis	10
cellular response to biotic stimulus	15
fever generation	5
response to interleukin-1	9
CD4-positive, alpha-beta T cell activation	9
regulation of hemopoiesis	16
negative regulation of immune system process	17
temperature homeostasis	11
positive regulation of inflammatory response	10
cellular response to interleukin-1	8
positive regulation of leukocyte migration	10
CD4-positive, alpha-beta T cell differentiation	8
lymphocyte differentiation	15
acute inflammatory response	9
regulation of leukocyte migration	11
cytokine secretion	12
regulation of lymphocyte chemotaxis	5
heat generation	5
regulation of chemotaxis	11
multicellular organismal homeostasis	16
acute-phase response	6
cellular extravasation	7
positive regulation of cytokine biosynthetic process	7
regulation of heterotypic cell-cell adhesion	5
regulation of interleukin-6 biosynthetic process	5
interleukin-6 biosynthetic process	5
regulation of interferon-gamma production	8
regulation of leukocyte chemotaxis	8
alpha-beta T cell differentiation	8
negative regulation of phosphorylation	15
positive regulation of interferon-gamma production	7
regulation of ossification	11
lipopolysaccharide-mediated signaling pathway	6
I-kappaB kinase/NF-kappaB signaling	10
regulation of interleukin-6 production	9
regulation of leukocyte differentiation	12
lymphocyte chemotaxis	6
positive regulation of cytokine secretion	9
alpha-beta T cell activation	9
mononuclear cell migration	7
interleukin-6 production	9
regulation of tumor necrosis factor production	9
positive regulation of hemopoiesis	10
regulation of lymphocyte activation	14
regulation of neuron death	13
regulation of tumor necrosis factor superfamily cytokine production	9
stress-activated MAPK cascade	11
interferon-gamma production	8
myeloid leukocyte activation	10
tumor necrosis factor production	9
negative regulation of cytokine production	11
positive regulation of interleukin-2 production	5
positive regulation of endocytosis	9
tumor necrosis factor superfamily cytokine production	9
regulation of chemokine production	7
regulation of myeloid cell differentiation	10
regulation of neuron apoptotic process	11
positive regulation of leukocyte differentiation	9
regulation of interleukin-2 production	6
T cell differentiation	11
myeloid leukocyte differentiation	10
leukocyte cell-cell adhesion	12
regulation of cytokine secretion	10
chemokine production	7
positive regulation of chemokine production	6
negative regulation of amine transport	5
T-helper cell differentiation	6
CD4-positive, alpha-beta T cell differentiation involved in immune response	6
myeloid cell differentiation	13
chemokine metabolic process	4
negative regulation of apoptotic signaling pathway	10
alpha-beta T cell differentiation involved in immune response	6
regulation of cell-cell adhesion	13
alpha-beta T cell activation involved in immune response	6
positive regulation of chemotaxis	8
interleukin-2 production	6
negative regulation of leukocyte activation	9
neuron death	13
negative regulation of amino acid transport	4
stress-activated protein kinase signaling cascade	11
regulation of leukocyte cell-cell adhesion	11
protein kinase B signaling	9
intrinsic apoptotic signaling pathway	11
positive regulation of cell adhesion	13
neuron apoptotic process	11
positive regulation of cell-cell adhesion	10
T cell differentiation involved in immune response	6
positive regulation of phagocytosis	6
response to chemokine	6
cellular response to chemokine	6
regulation of epithelial cell differentiation	8
regulation of osteoblast differentiation	8
epithelial cell proliferation	13
regulation of protein serine/threonine kinase activity	13
T cell activation	14
positive regulation of protein secretion	11
interleukin-1 production	7
positive regulation of defense response	12
cellular response to metal ion	8
intrinsic apoptotic signaling pathway in response to DNA damage	7
negative regulation of lymphocyte activation	8
negative regulation of hemopoiesis	8
negative regulation of cell activation	9
gliogenesis	11
regulation of erythrocyte differentiation	5
signal transduction in absence of ligand	6
extrinsic apoptotic signaling pathway in absence of ligand	6
eosinophil migration	4
ossification	12
ERK1 and ERK2 cascade	11
regulation of CD4-positive, alpha-beta T cell differentiation	5
cellular zinc ion homeostasis	4
positive regulation of peptide secretion	11
myeloid cell homeostasis	8
regulation of myeloid leukocyte differentiation	7
positive regulation of leukocyte chemotaxis	6
zinc ion homeostasis	4
regulation of fever generation	3
ectopic germ cell programmed cell death	3

## Sheet: DE_fig1e_Nuclei
Table S2 -GO analysis of the LPS responsive genes in cells and nuclei from mouse bulk sequencing
signGO.Description	signGO.Count
positive regulation of cytokine production	30
leukocyte migration	26
myeloid leukocyte migration	20
response to molecule of bacterial origin	24
leukocyte chemotaxis	19
cytokine secretion	20
positive regulation of response to external stimulus	21
regulation of cytokine secretion	18
regulation of inflammatory response	22
response to lipopolysaccharide	21
cellular response to molecule of bacterial origin	19
regulation of cytokine biosynthetic process	13
positive regulation of cytokine secretion	15
regulation of chemotaxis	17
cellular response to biotic stimulus	19
cytokine biosynthetic process	13
cell chemotaxis	19
granulocyte migration	14
positive regulation of protein secretion	19
cytokine metabolic process	13
myeloid leukocyte activation	16
lipopolysaccharide-mediated signaling pathway	9
positive regulation of peptide secretion	19
cellular response to lipopolysaccharide	17
regulation of leukocyte migration	15
positive regulation of cytokine biosynthetic process	10
positive regulation of leukocyte migration	13
neutrophil migration	12
granulocyte chemotaxis	12
myeloid leukocyte differentiation	15
cytokine-mediated signaling pathway	18
negative regulation of phosphorylation	21
regulation of smooth muscle cell proliferation	13
muscle cell proliferation	15
positive regulation of chemotaxis	12
smooth muscle cell proliferation	13
phagocytosis	14
positive regulation of inflammatory response	12
positive regulation of secretion by cell	21
myeloid cell differentiation	19
glial cell activation	8
positive regulation of protein transport	20
ERK1 and ERK2 cascade	17
positive regulation of ERK1 and ERK2 cascade	14
positive regulation of establishment of protein localization	20
neutrophil chemotaxis	10
positive regulation of interferon-gamma production	9
macrophage migration	8
regulation of tumor necrosis factor production	12
I-kappaB kinase/NF-kappaB signaling	13
fever generation	5
regulation of tumor necrosis factor superfamily cytokine production	12
tumor necrosis factor production	12
multicellular organismal homeostasis	20
positive regulation of smooth muscle cell proliferation	10
regulation of ERK1 and ERK2 cascade	16
lymphocyte differentiation	18
tumor necrosis factor biosynthetic process	6
regulation of tumor necrosis factor biosynthetic process	6
cellular response to organic cyclic compound	20
tumor necrosis factor superfamily cytokine production	12
neuroinflammatory response	8
microglial cell activation	7
leukocyte activation involved in inflammatory response	7
regulation of small molecule metabolic process	17
regulation of leukocyte chemotaxis	10
positive regulation of chemokine production	8
gliogenesis	16
regulation of neuron death	17
regulation of chemokine production	9
macrophage activation	9
chemokine production	9
regulation of protein serine/threonine kinase activity	18
stress-activated MAPK cascade	14
regulation of interleukin-6 production	11
negative regulation of ATP biosynthetic process	5
positive regulation of interleukin-2 production	6
interleukin-6 production	11
T cell activation	19
negative regulation of nucleotide biosynthetic process	5
negative regulation of purine nucleotide biosynthetic process	5
glial cell differentiation	13
regulation of reactive oxygen species metabolic process	12
neuron death	17
positive regulation of leukocyte differentiation	11
negative regulation of protein phosphorylation	17
positive regulation of hemopoiesis	12
regulation of endocytosis	14
negative regulation of cofactor metabolic process	5
regulation of interferon-gamma production	9
negative regulation of endocytosis	7
mononuclear cell migration	8
stress-activated protein kinase signaling cascade	14
regulation of interleukin-2 production	7
heat generation	5
negative regulation of phagocytosis	5
intrinsic apoptotic signaling pathway in response to DNA damage	9
temperature homeostasis	11
negative regulation of response to external stimulus	15
regulation of smooth muscle cell migration	8
regulation of interleukin-8 production	7
regulation of carbohydrate metabolic process	11
acute-phase response	6
acute inflammatory response	9
positive regulation of neuron death	9
regulation of macrophage migration	6
T cell differentiation	13
positive regulation of myeloid leukocyte differentiation	7
regulation of cellular carbohydrate metabolic process	10
smooth muscle cell migration	8
macrophage chemotaxis	6
interferon-gamma production	9
regulation of calcium ion transport	13
alpha-beta T cell activation	10
negative regulation of cellular component movement	14
positive regulation of interleukin-8 production	6
regulation of hemopoiesis	16
interleukin-2 production	7
interleukin-8 production	7
response to interleukin-1	8
negative regulation of MAP kinase activity	7
positive regulation of macrophage migration	5
positive regulation of defense response	15
syncytium formation	7
positive regulation of myeloid cell differentiation	8
muscle tissue development	17
positive regulation of cytosolic calcium ion concentration	14
regulation of phagocytosis	8
regulation of I-kappaB kinase/NF-kappaB signaling	10
reactive oxygen species metabolic process	13
negative regulation of glycolytic process	4
negative regulation of ATP metabolic process	5
regulation of mononuclear cell migration	6
negative regulation of purine nucleotide metabolic process	5
intrinsic apoptotic signaling pathway	13
negative regulation of catabolic process	13
negative regulation of nucleotide catabolic process	4
negative regulation of coenzyme metabolic process	4
muscle cell migration	8
cellular response to interleukin-1	7
negative regulation of nucleotide metabolic process	5
regulation of myeloid cell differentiation	11
response to tumor necrosis factor	10
glial cell development	8
osteoclast differentiation	8
striated muscle tissue development	16
negative regulation of cytokine production	12
signal transduction in absence of ligand	7
extrinsic apoptotic signaling pathway in absence of ligand	7
interleukin-1 production	8
alpha-beta T cell differentiation	8
regulation of cell-cell adhesion	15
monocyte chemotaxis	6
regulation of neuron apoptotic process	12
positive regulation of I-kappaB kinase/NF-kappaB signaling	8
negative regulation of protein serine/threonine kinase activity	8
positive regulation of tumor necrosis factor biosynthetic process	4
regulation of interleukin-10 production	6
regulation of production of molecular mediator of immune response	9
astrocyte differentiation	7
positive regulation of cell adhesion	15
regulation of ATP biosynthetic process	6
positive regulation of small molecule metabolic process	9
positive regulation of interleukin-10 production	5
negative regulation of amine transport	5
positive regulation of leukocyte chemotaxis	7
interleukin-10 production	6
regulation of metal ion transport	15
regulation of gliogenesis	9
cellular response to metal ion	9
negative regulation of immune system process	16
tissue remodeling	10
regulation of syncytium formation by plasma membrane fusion	5
regulation of ATP metabolic process	7
negative regulation of amino acid transport	4
positive regulation of smooth muscle cell migration	6
regulation of cytosolic calcium ion concentration	14
regulation of lymphocyte activation	15
cellular carbohydrate metabolic process	12
negative regulation of locomotion	13
second-messenger-mediated signaling	15
interleukin-1 beta production	7
positive regulation of astrocyte differentiation	4
positive regulation of cell activation	13
regulation of leukocyte proliferation	11
