# Supplementary material for: Transcriptional profiling of microglia; current state of the art and future perspectives
Source: Glia. 2019 Dec 17;68(4):740–55. doi: 10.1002/glia.23767 (PMC7064956; doi:10.1002/glia.23767)
Supplement: Supplementary file 6 — Table S3 Differentially expressed gene analysis between cells and nuclei in PBS and LPS condition from mouse bulk sequencing [file GLIA-68-740-s006.xlsx]

## Sheet: DE_fig1F_cellsvsnuc_PBS
Table S3 -Differentially expressed gene analysis between cells and nuclei in PBS and LPS condtion from mouse bulk sequencing
genes	logFC	logCPM	LR	PValue	FDR
Arid5a	-7.67684	7.97099	17.7088	2.57429e-05	0.0277976
Wtap	6.73181	6.46051	18.6938	1.53484e-05	0.0202565
Cxcl10	6.66026	8.26589	21.1404	4.26843e-06	0.00633756
Ier2	5.77997	8.10316	18.4877	1.71002e-05	0.0203116
Usp7	-4.49471	6.88219	17.3834	3.05486e-05	0.0287601
mt.Nd2	3.97654	10.0337	28.9048	7.60252e-08	0.000150505
mt.Cytb	2.96212	10.8875	112.926	2.23975e-26	1.33018e-22
mt.Nd4	2.43465	10.716	36.574	1.4698e-09	4.36456e-06
mt.Rnr2	2.18575	11.648	104.46	1.60408e-24	6.35107e-21
Rplp2	1.49644	10.9905	28.4395	9.66747e-08	0.000164043
Nfkbia	1.15819	11.9251	17.3265	3.14768e-05	0.0287601
Tmsb4x	1.15179	11.9742	33.9033	5.79194e-09	1.37593e-05

## Sheet: DE_fig1F_cellsvsnuc_LPS
Table S3 -Differentially expressed gene analysis between cells and nuclei in PBS and LPS condtion from mouse bulk sequencing
genes	logFC	logCPM	LR	PValue	FDR
Yipf3	-7.99235	5.89636	17.3701	3.07621e-05	0.0281071
Slc50a1	7.90451	5.58145	16.5288	4.79171e-05	0.0406542
Ndufa3	5.23802	6.73409	15.9743	6.42093e-05	0.0448634
mt.Nd2	4.73885	10.0337	37.7842	7.90178e-10	2.54604e-06
Meg3	4.3993	9.13244	17.4721	2.91562e-05	0.0281071
Hnrnpab	-4.32749	6.88694	15.5943	7.84896e-05	0.0490684
Ighm	4.17938	7.98687	27.0508	1.98182e-07	0.000336287
mt.Cytb	3.72924	10.8875	165.7	6.43306e-38	3.82059e-34
Arhgef6	3.01394	7.71213	16.272	5.48689e-05	0.0407333
mt.Rnr2	2.84798	11.648	166.465	4.3773e-38	3.82059e-34
mt.Rnr1	2.61899	9.111	15.6171	7.75517e-05	0.0490684
mt.Nd4	2.47629	10.716	37.625	8.57397e-10	2.54604e-06
mt.Nd1	1.5267	10.1442	17.7766	2.48425e-05	0.0268254
Lrp1	-1.35007	9.94296	16.2915	5.43056e-05	0.0407333
P2ry12	1.2059	11.8773	21.1854	4.16921e-06	0.00550243
Tmsb4x	1.09525	11.9742	30.3641	3.581e-08	7.58374e-05
