# Supplementary material for: Transcriptional profiling of microglia; current state of the art and future perspectives
Source: Glia. 2019 Dec 17;68(4):740–55. doi: 10.1002/glia.23767 (PMC7064956; doi:10.1002/glia.23767)
Supplement: Supplementary file 7 — Table S4 Differentially expressed gene analysis between PBS and LPS in cells and nuclei from mouse single cell/nucleus sequencing [file GLIA-68-740-s007.xlsx]

## Sheet: DE_fig2E_LPSvsPBS_cells
Table S4 -Differentially expressed gene analysis between PBS and LPS in cells and nuclei from mouse single cell/nucleus sequencing
	p_val	avg_logFC	pct.1	pct.2	p_val_adj
Socs3	1.01599e-47	0.859263	0.718	0.41	1.60994e-43
Ccl12	1.70142e-40	0.690061	0.808	0.497	2.69607e-36
Cebpb	6.89327e-35	0.635232	0.825	0.624	1.09231e-30
Gcnt2	3.83205e-34	0.709306	0.584	0.277	6.07227e-30
Zfp36	6.67801e-33	0.655254	0.505	0.208	1.0582e-28
Ier2	6.30759e-32	0.608859	0.607	0.304	9.99501e-28
Cebpd	1.86384e-31	0.711022	0.751	0.535	2.95344e-27
Mt1	7.09351e-31	0.708227	0.761	0.508	1.12404e-26
Rcan1	2.01553e-30	0.699076	0.595	0.325	3.19381e-26
Sbno2	6.21228e-30	0.631369	0.603	0.315	9.84398e-26
Cx3cr1	1.15346e-29	-0.372799	0.925	0.962	1.82777e-25
Fkbp5	1.61788e-27	0.550035	0.64	0.36	2.5637e-23
Stat3	2.84282e-27	0.571708	0.702	0.451	4.50472e-23
Runx1	4.58285e-27	0.55054	0.776	0.537	7.26199e-23
Il4ra	2.8375e-26	0.526965	0.63	0.357	4.49631e-22
Man1a	2.09573e-25	0.541625	0.648	0.387	3.3209e-21
Zfand5	2.99553e-25	0.61763	0.691	0.468	4.74671e-21
Ptpn1	4.35009e-24	0.472839	0.825	0.653	6.89315e-20
Etv6	6.33863e-24	0.473221	0.776	0.554	1.00442e-19
Cd300lf	7.05666e-24	0.711423	0.429	0.189	1.1182e-19
Junb	7.08061e-24	0.493691	0.824	0.665	1.12199e-19
Tcf7l2	3.96445e-23	0.522619	0.582	0.326	6.28207e-19
Fam105a	6.47674e-23	-0.373569	0.758	0.866	1.0263e-18
P2ry12	2.22138e-22	-0.364561	0.986	0.994	3.51999e-18
Arid5a	2.31389e-22	0.497109	0.444	0.205	3.6666e-18
Srgn	2.03304e-20	0.462002	0.708	0.484	3.22155e-16
Jmjd1c	2.08254e-20	0.451955	0.762	0.568	3.29999e-16
Ier3	2.10617e-20	0.480535	0.367	0.157	3.33744e-16
Nfkbia	6.77245e-20	0.44982	0.721	0.499	1.07316e-15
Dusp1	8.36488e-20	0.703657	0.283	0.097	1.3255e-15
Gpr34	8.6569e-20	-0.315056	0.883	0.912	1.37177e-15
Icam1	5.03761e-19	0.518115	0.622	0.391	7.98259e-15
Gm11808	5.97739e-19	0.407086	0.562	0.329	9.47178e-15
Map3k8	6.8974e-19	0.421209	0.383	0.175	1.09296e-14
B4galt1	7.50504e-19	0.504622	0.642	0.432	1.18925e-14
Arhgap5	1.50453e-18	-0.42956	0.541	0.665	2.38409e-14
Bach1	2.23373e-18	0.459471	0.459	0.239	3.53957e-14
Btg2	4.43769e-18	0.510224	0.695	0.521	7.03196e-14
Plxdc2	1.13616e-17	-0.31727	0.863	0.912	1.80035e-13
Tgm2	1.22809e-17	0.574454	0.294	0.114	1.94603e-13
Rnf169	2.32475e-17	0.45244	0.621	0.403	3.6838e-13
C5ar1	9.97612e-17	0.489074	0.744	0.556	1.58082e-12
Bcl3	1.96423e-16	0.409795	0.302	0.126	3.11253e-12
Znrf1	2.1854e-16	0.449041	0.454	0.247	3.46299e-12
Bmp2k	3.1167e-16	0.37631	0.784	0.617	4.93872e-12
Tbc1d14	5.15473e-16	0.434877	0.547	0.338	8.16818e-12
Gna15	9.5635e-16	-0.370911	0.424	0.541	1.51543e-11
Ube2h	1.51094e-15	0.393787	0.483	0.277	2.39423e-11
Bcl2l1	1.74362e-15	0.37524	0.449	0.249	2.76294e-11
Slfn2	1.87807e-15	0.419175	0.51	0.302	2.97599e-11
Hivep2	1.89733e-15	0.488934	0.317	0.14	3.00651e-11
Irf2bpl	2.24595e-15	0.43677	0.559	0.357	3.55893e-11
Kdm6b	2.64929e-15	0.510628	0.297	0.127	4.19806e-11
Eif2s2	2.65504e-15	0.378677	0.612	0.405	4.20718e-11
B4galt3	4.22366e-15	0.412511	0.411	0.218	6.69282e-11
Mbnl1	4.78407e-15	-0.379525	0.486	0.617	7.58083e-11
Susd3	6.15675e-15	-0.367425	0.546	0.66	9.75599e-11
Hpgd	7.02312e-15	-0.367952	0.512	0.668	1.11288e-10
Trim30c	1.78193e-14	0.515373	0.327	0.155	2.82365e-10
Trim30a	2.1854e-14	0.427128	0.511	0.315	3.46299e-10
Slc15a3	2.88454e-14	0.353606	0.554	0.352	4.57083e-10
Egr1	2.95014e-14	0.558348	0.219	0.078	4.6748e-10
Rgs2	3.61714e-14	-0.412359	0.31	0.475	5.73172e-10
Bin1	4.48491e-14	-0.313979	0.615	0.722	7.10679e-10
Eif1a	5.98437e-14	0.412867	0.389	0.206	9.48283e-10
Ctsh	7.07696e-14	-0.262467	0.88	0.928	1.12142e-09
Cd83	1.0681e-13	0.507071	0.565	0.373	1.69252e-09
Ucp2	1.10842e-13	0.367046	0.39	0.209	1.7564e-09
Susd6	1.43272e-13	0.370748	0.491	0.298	2.27028e-09
Jund	1.61436e-13	0.336254	0.695	0.506	2.55811e-09
Fos	1.68577e-13	0.39674	0.168	0.048	2.67126e-09
Slc29a3	1.77685e-13	-0.326469	0.327	0.422	2.8156e-09
Scamp1	2.46082e-13	0.382706	0.478	0.288	3.89942e-09
Plaur	2.91041e-13	0.453614	0.333	0.165	4.61184e-09
P2ry6	3.05744e-13	0.288275	0.88	0.758	4.84481e-09
Cmtm7	3.73656e-13	-0.291873	0.546	0.606	5.92095e-09
Dennd4a	3.81702e-13	0.362455	0.739	0.582	6.04845e-09
Zfand3	4.45602e-13	0.35899	0.525	0.333	7.06101e-09
Dock10	5.09125e-13	-0.330443	0.524	0.62	8.06759e-09
Txnrd1	5.34148e-13	0.376233	0.278	0.124	8.46411e-09
Jak1	6.03113e-13	0.296746	0.603	0.411	9.55692e-09
Mt2	6.82542e-13	0.633648	0.274	0.123	1.08156e-08
Marcksl1	7.18186e-13	0.440791	0.383	0.208	1.13804e-08
Ccl4	8.17729e-13	0.480232	0.263	0.116	1.29577e-08
Ugcg	1.13172e-12	0.412312	0.257	0.11	1.79333e-08
Ophn1	1.14652e-12	-0.315277	0.531	0.609	1.81677e-08
Ablim1	1.69579e-12	0.36432	0.226	0.09	2.68715e-08
Fli1	1.97106e-12	-0.282617	0.428	0.486	3.12334e-08
Gpr146	2.01435e-12	0.333497	0.309	0.154	3.19195e-08
Gatm	2.30845e-12	0.359054	0.594	0.412	3.65797e-08
Ms4a6d	2.31259e-12	0.360849	0.653	0.475	3.66453e-08
Sdf2l1	2.56636e-12	-0.302923	0.426	0.514	4.06665e-08
Rbpj	2.63176e-12	0.306127	0.389	0.222	4.17029e-08
Rps2	2.72402e-12	0.323325	0.597	0.411	4.31649e-08
Mob3c	3.05281e-12	0.350327	0.404	0.23	4.83748e-08
Gpr84	3.41915e-12	0.669361	0.594	0.429	5.41799e-08
Rassf1	5.00537e-12	0.345226	0.425	0.25	7.93151e-08
Picalm	1.00769e-11	0.328336	0.607	0.429	1.59679e-07
Lfng	1.06041e-11	0.3978	0.379	0.213	1.68033e-07
Dst	1.18613e-11	0.331679	0.683	0.52	1.87954e-07
Maf	1.27611e-11	-0.370373	0.31	0.442	2.02212e-07
Rhoh	1.43615e-11	0.302109	0.685	0.514	2.27572e-07
Cdkn1a	1.60136e-11	0.41913	0.269	0.126	2.53751e-07
Wnk1	1.78762e-11	0.343485	0.696	0.538	2.83266e-07
Ier5	2.24041e-11	0.286253	0.744	0.579	3.55015e-07
Atp6v0a1	2.35299e-11	0.439955	0.632	0.489	3.72855e-07
Ms4a6c	3.18737e-11	0.393081	0.428	0.258	5.05071e-07
Cd84	3.44127e-11	-0.305327	0.444	0.548	5.45303e-07
Myo1f	4.30121e-11	-0.350991	0.403	0.532	6.8157e-07
Usp2	4.58902e-11	0.268437	0.706	0.535	7.27177e-07
Ypel3	7.58513e-11	-0.289954	0.446	0.541	1.20194e-06
Pde4b	9.47851e-11	0.447621	0.304	0.158	1.50196e-06
Pfkfb3	1.05927e-10	0.358851	0.334	0.182	1.67852e-06
Slc2a1	1.15099e-10	0.286846	0.252	0.124	1.82387e-06
Tbc1d1	1.15267e-10	0.272469	0.193	0.082	1.82652e-06
Gtpbp4	1.20174e-10	0.304939	0.271	0.134	1.90428e-06
Mat2a	1.32814e-10	0.311295	0.531	0.359	2.10457e-06
Ccdc86	1.45801e-10	0.338628	0.302	0.157	2.31036e-06
Camk1	1.47509e-10	-0.254613	0.661	0.749	2.33743e-06
Ncf1	1.74805e-10	0.256223	0.55	0.381	2.76996e-06
Xbp1	2.13738e-10	0.284397	0.709	0.551	3.38689e-06
Gm9493	2.54296e-10	0.306768	0.438	0.274	4.02957e-06
Rbm47	2.70553e-10	0.31048	0.671	0.511	4.28718e-06
Id2	2.7112e-10	0.439472	0.383	0.227	4.29616e-06
Dock8	3.82464e-10	-0.348805	0.398	0.521	6.06052e-06
Gnb1	4.36027e-10	0.253846	0.443	0.288	6.90928e-06
Zyx	4.40609e-10	0.335476	0.315	0.171	6.98189e-06
Ttc39b	4.74372e-10	0.311032	0.229	0.106	7.51689e-06
Dirc2	5.20497e-10	0.318296	0.242	0.114	8.24779e-06
Gm42601	6.45434e-10	0.416939	0.309	0.168	1.02276e-05
Dusp16	7.44118e-10	0.297815	0.212	0.096	1.17913e-05
Samsn1	7.90639e-10	0.295272	0.661	0.506	1.25285e-05
4933406I18Rik	8.75565e-10	-0.264264	0.586	0.64	1.38742e-05
Irf1	9.32208e-10	0.274256	0.303	0.168	1.47718e-05
Rab20	1.01636e-09	0.298724	0.34	0.196	1.61052e-05
Cxcl10	1.13754e-09	0.875726	0.102	0.024	1.80254e-05
Nfkbiz	1.15274e-09	0.261914	0.162	0.064	1.82663e-05
Cd86	1.22868e-09	0.281252	0.762	0.62	1.94697e-05
Lrp1	1.22956e-09	-0.30799	0.244	0.343	1.94836e-05
Slfn8	1.60446e-09	0.341384	0.237	0.113	2.54243e-05
Ppp1r3b	1.76895e-09	0.341335	0.206	0.09	2.80308e-05
Tmcc3	1.80673e-09	-0.280831	0.63	0.71	2.86295e-05
Ddx3y	1.86403e-09	0.264304	0.244	0.124	2.95374e-05
App	2.41888e-09	0.263197	0.42	0.271	3.83296e-05
Pacsin2	2.42608e-09	0.280109	0.56	0.398	3.84437e-05
Litaf	2.7316e-09	0.270888	0.469	0.312	4.3285e-05
Plek2	2.81356e-09	0.269531	0.298	0.168	4.45837e-05
Ripor2	3.75603e-09	0.294103	0.264	0.138	5.9518e-05
Spag5	4.63434e-09	0.287636	0.267	0.141	7.34357e-05
Fgd2	5.01142e-09	-0.251497	0.574	0.672	7.9411e-05
Sptlc2	5.17418e-09	0.30218	0.542	0.386	8.19901e-05
Mapk6	5.31867e-09	0.264327	0.125	0.04	8.42797e-05
Mpc1	5.44792e-09	-0.270859	0.428	0.523	8.63277e-05
Klf13	5.44906e-09	0.29885	0.38	0.234	8.63457e-05
Rps7	7.0622e-09	0.265314	0.418	0.27	0.000111908
Mcl1	9.06119e-09	0.274918	0.298	0.169	0.000143584
Mertk	9.76548e-09	-0.301701	0.486	0.593	0.000154744
Cd244	1.00929e-08	0.347304	0.176	0.073	0.000159933
Psmb8	1.39571e-08	-0.252245	0.324	0.411	0.000221164
Tnip2	1.64913e-08	0.323075	0.33	0.195	0.000261322
Cdk6	1.78356e-08	0.2728	0.375	0.237	0.000282623
Ighm	1.79291e-08	-0.285845	0.378	0.468	0.000284104
Ubash3b	1.95346e-08	-0.272438	0.426	0.531	0.000309545
Pik3r5	2.41301e-08	0.31319	0.302	0.172	0.000382365
Ccnd3	2.47806e-08	0.275877	0.44	0.294	0.000392674
St3gal5	2.61394e-08	-0.259952	0.288	0.37	0.000414205
Relb	2.84936e-08	0.262612	0.218	0.112	0.00045151
Rpl39	2.93178e-08	0.274887	0.571	0.421	0.00046457
Gpr183	3.1161e-08	-0.28476	0.298	0.39	0.000493777
Cd14	3.22317e-08	0.347836	0.867	0.798	0.000510744
Abcb4	3.31324e-08	-0.261697	0.097	0.164	0.000525016
Nab2	3.75879e-08	0.285155	0.252	0.136	0.000595618
Zfp36l1	3.86103e-08	0.300515	0.567	0.421	0.000611818
Lat2	4.17867e-08	-0.255585	0.297	0.357	0.000662152
Rasgrp3	4.81991e-08	-0.281914	0.368	0.46	0.000763763
Ripk1	6.79403e-08	0.262434	0.256	0.141	0.00107658
Baz1a	7.04908e-08	0.272294	0.313	0.186	0.001117
Cux1	7.47709e-08	0.288221	0.47	0.326	0.00118482
Sox4	7.6272e-08	-0.329158	0.18	0.281	0.00120861
Sema4c	8.90421e-08	0.29154	0.257	0.141	0.00141096
Zeb2os	9.48636e-08	-0.256822	0.397	0.47	0.00150321
Ppfia4	9.5434e-08	-0.257438	0.322	0.394	0.00151225
Fam212a	9.90225e-08	-0.286187	0.218	0.349	0.00156911
Trib1	1.02213e-07	0.353207	0.288	0.171	0.00161967
Il17ra	1.11745e-07	0.276608	0.449	0.308	0.00177072
Birc3	1.12782e-07	0.295324	0.33	0.202	0.00178715
Abca9	1.1512e-07	-0.269325	0.286	0.376	0.00182419
Nlrc5	1.16278e-07	0.27638	0.172	0.078	0.00184254
Adrb2	1.41871e-07	-0.298622	0.282	0.398	0.00224809
Socs2	1.57383e-07	0.29014	0.14	0.055	0.00249389
Clic4	1.614e-07	0.360026	0.17	0.076	0.00255755
Ints6l	1.6903e-07	-0.285999	0.236	0.314	0.00267846
Tubb6	2.24117e-07	0.261399	0.187	0.092	0.00355136
A830008E24Rik	2.37393e-07	-0.300468	0.281	0.377	0.00376173
Nop58	2.4184e-07	0.275498	0.264	0.151	0.0038322
Srsf6	2.42547e-07	0.254054	0.312	0.191	0.0038434
Specc1	2.98945e-07	-0.268114	0.297	0.374	0.00473708
Gbp7	3.16028e-07	0.267641	0.335	0.21	0.00500779
Map4	3.27149e-07	0.252789	0.458	0.321	0.005184
Tnfrsf1a	3.88686e-07	0.267619	0.419	0.285	0.00615912

## Sheet: DE_fig2E_LPSvsPBS_nuclei
Table S4 -Differentially expressed gene analysis between PBS and LPS in cells and nuclei from mouse single cell/nucleus sequencing
	p_val	avg_logFC	pct.1	pct.2	p_val_adj
Socs3	3.29772e-49	0.804075	0.478	0.193	5.22556e-45
Ccl12	1.19451e-45	0.933139	0.493	0.217	1.89282e-41
Cebpb	9.962e-42	0.631654	0.577	0.301	1.57858e-37
Cebpd	1.42584e-37	0.844316	0.388	0.155	2.25938e-33
Runx1	5.86005e-32	0.652257	0.608	0.384	9.28583e-28
Mt1	7.26494e-32	0.736034	0.326	0.126	1.1512e-27
Tcf7l2	4.26714e-31	0.632599	0.448	0.222	6.76172e-27
Zfand5	4.63826e-31	0.800578	0.315	0.118	7.34979e-27
Stat3	3.77393e-30	0.593051	0.507	0.277	5.98017e-26
Etv6	1.72869e-28	0.546234	0.607	0.39	2.73928e-24
Sbno2	2.90996e-28	0.521645	0.41	0.205	4.61112e-24
Ptpn1	8.1776e-28	0.555576	0.488	0.268	1.29582e-23
P2ry12	2.08509e-27	-0.384133	0.705	0.795	3.30403e-23
Fkbp5	9.39293e-27	0.572766	0.448	0.237	1.4884e-22
Hivep2	7.83491e-26	0.518798	0.232	0.089	1.24152e-21
Srgn	1.02165e-25	0.686976	0.288	0.116	1.61891e-21
Cd300lf	1.45505e-25	0.678501	0.253	0.092	2.30567e-21
Gcnt2	1.31181e-23	0.603983	0.309	0.138	2.0787e-19
Fcer1g	3.75357e-23	0.355887	0.672	0.469	5.9479e-19
Plxdc2	1.04011e-22	-0.356043	0.608	0.732	1.64815e-18
Fam105a	3.13276e-22	-0.450439	0.413	0.528	4.96418e-18
Dst	3.24283e-22	0.470122	0.547	0.346	5.13859e-18
Spag5	3.49024e-22	-0.480625	0.269	0.35	5.53063e-18
Arid5a	4.57145e-22	0.661031	0.158	0.043	7.24392e-18
Susd6	1.30978e-21	0.485192	0.341	0.174	2.07548e-17
Rcan1	1.43493e-21	0.623974	0.216	0.08	2.2738e-17
Picalm	3.93155e-21	0.400529	0.501	0.309	6.22993e-17
Trim30a	4.59309e-21	0.535213	0.325	0.16	7.27821e-17
B4galt1	8.23096e-21	0.454289	0.409	0.232	1.30428e-16
Junb	8.67805e-21	0.485824	0.528	0.338	1.37512e-16
Fcgr3	2.35826e-20	0.356578	0.707	0.522	3.7369e-16
Cd86	3.85334e-20	0.573511	0.425	0.245	6.106e-16
Jak1	4.4047e-20	0.524434	0.305	0.148	6.97969e-16
Chd9	4.93705e-20	-0.35973	0.558	0.657	7.82325e-16
Bcl2l1	1.64043e-19	0.377152	0.23	0.114	2.59942e-15
Scamp1	1.73599e-19	0.558973	0.268	0.122	2.75085e-15
Ier2	1.94602e-19	0.575715	0.216	0.086	3.08367e-15
Sptlc2	3.89094e-19	0.581416	0.282	0.131	6.16558e-15
Pacsin2	3.91465e-19	0.293121	0.292	0.17	6.20315e-15
Rnf169	5.7629e-19	0.522872	0.407	0.233	9.13189e-15
Arhgap5	5.79238e-19	-0.510762	0.279	0.406	9.17861e-15
Kdm6b	6.15619e-19	0.62026	0.189	0.068	9.7551e-15
Plaur	8.85667e-19	0.670701	0.157	0.048	1.40343e-14
Arpc2	1.16434e-18	0.300043	0.5	0.33	1.84501e-14
Apbb1ip	1.28967e-18	-0.395571	0.389	0.483	2.04362e-14
Ms4a6d	1.6103e-18	0.546903	0.247	0.111	2.55168e-14
B4galt3	1.65164e-18	0.519728	0.18	0.069	2.61719e-14
Gm35188	1.96044e-18	-0.643474	0.14	0.254	3.10652e-14
Zfand3	3.01051e-18	0.4784	0.317	0.166	4.77046e-14
Gm42418	4.20363e-18	0.319771	0.25	0.138	6.66107e-14
Eif4a1	4.24389e-18	0.384745	0.357	0.207	6.72487e-14
Tlr7	5.83629e-18	0.286506	0.167	0.086	9.24818e-14
Gramd1a	5.83955e-18	0.443205	0.24	0.116	9.25335e-14
Trim30c	6.82453e-18	0.613841	0.164	0.056	1.08141e-13
Tmcc3	7.1359e-18	-0.38523	0.408	0.496	1.13075e-13
Atp6v0a1	9.8344e-18	0.564853	0.432	0.265	1.55836e-13
Camk1	1.01957e-17	-0.356795	0.273	0.331	1.61561e-13
Bach1	1.21461e-17	0.555574	0.221	0.094	1.92466e-13
Gpr84	1.41106e-17	0.69504	0.261	0.12	2.23596e-13
Ier5	1.9181e-17	0.336514	0.286	0.161	3.03941e-13
Zfp36	1.94516e-17	0.560028	0.163	0.058	3.08229e-13
Zyx	2.15528e-17	0.578702	0.135	0.04	3.41525e-13
Eef1a1	2.72568e-17	0.458228	0.32	0.172	4.31912e-13
Myo1e	2.84792e-17	0.614077	0.181	0.067	4.51281e-13
Arpc1b	3.33225e-17	0.310301	0.391	0.245	5.28028e-13
Map3k8	3.38249e-17	0.527581	0.183	0.073	5.35989e-13
Il4ra	4.00581e-17	0.489861	0.251	0.12	6.34761e-13
Rhoh	4.92902e-17	0.380786	0.383	0.229	7.81053e-13
Tgfbr1	5.74689e-17	-0.278644	0.636	0.678	9.10653e-13
Skil	7.53873e-17	0.291213	0.245	0.14	1.19459e-12
Ppfia3	8.4074e-17	-0.402376	0.11	0.16	1.33224e-12
Dip2b	8.67978e-17	-0.396434	0.312	0.403	1.3754e-12
Nfkbia	1.57918e-16	0.483679	0.311	0.166	2.50237e-12
Mef2c	2.20376e-16	-0.362442	0.447	0.532	3.49207e-12
Cdh23	2.27894e-16	-0.406234	0.247	0.316	3.61121e-12
Man1a	3.07201e-16	0.447356	0.425	0.262	4.86791e-12
Ophn1	4.4867e-16	-0.35974	0.321	0.385	7.10963e-12
Mbnl1	6.17192e-16	-0.42724	0.333	0.454	9.78003e-12
Klhl2	6.92129e-16	0.539301	0.126	0.039	1.09675e-11
Slfn2	7.25645e-16	0.430743	0.156	0.065	1.14986e-11
Gadd45g	7.75339e-16	0.501265	0.189	0.081	1.2286e-11
Dennd4a	8.5954e-16	0.301571	0.517	0.356	1.36203e-11
3110082I17Rik	1.57662e-15	0.349492	0.226	0.118	2.49831e-11
Abl2	1.71036e-15	0.365212	0.221	0.116	2.71024e-11
Cdk6	2.20664e-15	0.518112	0.245	0.118	3.49664e-11
Vmp1	2.34255e-15	0.260646	0.277	0.171	3.712e-11
Rbm47	2.43722e-15	0.322531	0.451	0.298	3.86201e-11
Cx3cr1	2.72861e-15	-0.336791	0.514	0.62	4.32375e-11
C5ar1	3.3804e-15	0.416685	0.303	0.169	5.35658e-11
Dusp16	5.08799e-15	0.493562	0.15	0.055	8.06243e-11
Btg2	5.32748e-15	0.47417	0.257	0.131	8.44193e-11
Zfp652	5.43911e-15	-0.305483	0.142	0.162	8.61881e-11
Cux1	6.37616e-15	0.330285	0.317	0.191	1.01037e-10
Snx1	6.81578e-15	0.375374	0.189	0.091	1.08003e-10
Agps	1.19405e-14	-0.263357	0.147	0.162	1.8921e-10
Cd84	1.32817e-14	-0.414096	0.189	0.263	2.10461e-10
Ap3b1	1.421e-14	0.414765	0.304	0.173	2.25172e-10
Numb	1.43982e-14	-0.331477	0.434	0.506	2.28154e-10
Slc15a3	1.45567e-14	0.261167	0.159	0.085	2.30666e-10
Fau	2.23408e-14	0.303238	0.193	0.105	3.54012e-10
Irf1	3.31967e-14	0.464258	0.135	0.05	5.26034e-10
Tgm2	3.37183e-14	0.625331	0.14	0.048	5.343e-10
Ttc39b	3.78024e-14	0.375506	0.132	0.057	5.99016e-10
Wwc2	3.78594e-14	0.267158	0.164	0.089	5.9992e-10
Mllt10	4.92859e-14	-0.254776	0.301	0.332	7.80985e-10
Fmnl2	5.33092e-14	0.708612	0.253	0.13	8.44738e-10
Apobec3	6.03523e-14	0.37411	0.327	0.196	9.56342e-10
Casp4	7.00904e-14	0.319322	0.147	0.071	1.11065e-09
4933406I18Rik	8.21852e-14	-0.383628	0.331	0.406	1.30231e-09
Usp2	8.96376e-14	0.273284	0.275	0.169	1.4204e-09
Cd83	9.77288e-14	0.517136	0.219	0.105	1.54861e-09
Pld1	1.0456e-13	-0.331768	0.397	0.477	1.65686e-09
Snx18	1.11136e-13	0.276917	0.36	0.235	1.76106e-09
Pld4	1.12978e-13	-0.258369	0.339	0.378	1.79025e-09
Tpp2	1.35873e-13	0.329601	0.161	0.08	2.15304e-09
Hck	1.63782e-13	0.292995	0.309	0.193	2.59529e-09
Tnip2	1.71744e-13	0.429903	0.207	0.103	2.72145e-09
Rbpj	1.73513e-13	0.499188	0.218	0.106	2.74949e-09
Icam1	1.9056e-13	0.474435	0.267	0.144	3.01961e-09
Gm10851	2.00046e-13	0.472218	0.144	0.058	3.16993e-09
Rgs10	2.35252e-13	-0.35105	0.255	0.308	3.72781e-09
P2ry6	2.52767e-13	0.25907	0.497	0.354	4.00534e-09
Crk	2.65337e-13	0.324487	0.109	0.047	4.20452e-09
Lair1	2.88536e-13	-0.39861	0.245	0.333	4.57214e-09
Tbc1d14	2.99572e-13	0.445263	0.331	0.196	4.74702e-09
Klf3	3.12136e-13	0.323598	0.314	0.194	4.94611e-09
Cd14	3.37148e-13	0.382262	0.42	0.274	5.34244e-09
Xbp1	4.73014e-13	0.388498	0.215	0.113	7.49538e-09
Bmp2k	6.17556e-13	0.256113	0.447	0.311	9.78579e-09
Arhgap39	6.54965e-13	0.337049	0.311	0.19	1.03786e-08
Ypel3	6.96417e-13	-0.372675	0.148	0.188	1.10354e-08
Akap13	7.26006e-13	0.268748	0.522	0.376	1.15043e-08
Wnk1	1.07787e-12	0.3253	0.517	0.368	1.70799e-08
Anks1b	1.17384e-12	-0.352728	0.156	0.202	1.86007e-08
Pfkfb3	1.21669e-12	0.461631	0.154	0.066	1.92797e-08
Jund	1.47876e-12	0.3254	0.219	0.124	2.34324e-08
Srgap2	1.48102e-12	-0.271454	0.538	0.591	2.34682e-08
Ube2d3	1.73594e-12	0.28844	0.225	0.134	2.75077e-08
Maf	1.97406e-12	-0.490017	0.154	0.247	3.1281e-08
Ugcg	2.03841e-12	0.493342	0.159	0.068	3.23006e-08
Ube2h	2.05902e-12	0.334996	0.309	0.189	3.26272e-08
Tcf4	2.17877e-12	0.313708	0.362	0.235	3.45249e-08
Mt2	2.96009e-12	0.551581	0.11	0.035	4.69056e-08
Cd180	2.98966e-12	-0.449024	0.1	0.152	4.73742e-08
Efhd2	3.81889e-12	0.281087	0.249	0.153	6.05142e-08
Eif2s2	4.16957e-12	0.39837	0.249	0.139	6.6071e-08
Med12l	4.55792e-12	-0.341379	0.082	0.109	7.22248e-08
Prkca	4.76847e-12	0.258896	0.425	0.298	7.55612e-08
Taf15	4.80483e-12	0.396091	0.183	0.092	7.61373e-08
Znrf1	5.05465e-12	0.279637	0.29	0.183	8.0096e-08
Ctla4	7.31752e-12	0.251961	0.111	0.056	1.15953e-07
Spred1	1.33544e-11	0.323659	0.149	0.076	2.11614e-07
Rplp0	1.79672e-11	0.28961	0.127	0.064	2.84707e-07
Rps15	1.83297e-11	0.256109	0.119	0.063	2.90453e-07
Mlxip	1.84422e-11	0.250744	0.225	0.138	2.92236e-07
Ext1	2.70821e-11	0.314099	0.199	0.113	4.29143e-07
Rps6ka3	2.71359e-11	0.28383	0.189	0.109	4.29996e-07
Ldhb	2.96488e-11	-0.321292	0.143	0.185	4.69815e-07
Jmjd1c	3.25404e-11	0.329966	0.578	0.44	5.15635e-07
Actg1	3.39659e-11	0.3153	0.255	0.157	5.38223e-07
Spint1	3.48312e-11	0.386573	0.187	0.097	5.51935e-07
Sik3	3.54585e-11	0.384955	0.157	0.077	5.61876e-07
Nlrc5	3.58965e-11	0.477772	0.11	0.039	5.68815e-07
Ttc28	3.73841e-11	-0.271883	0.139	0.161	5.92388e-07
Btg1	3.96453e-11	0.294094	0.211	0.126	6.2822e-07
Herc2	4.02543e-11	-0.285139	0.157	0.181	6.3787e-07
9130011E15Rik	4.21273e-11	-0.312767	0.113	0.141	6.67549e-07
A830008E24Rik	5.44663e-11	-0.403086	0.145	0.2	8.63072e-07
Ripor2	5.91887e-11	0.345768	0.18	0.095	9.37905e-07
Atp8a1	6.00343e-11	0.259131	0.445	0.317	9.51304e-07
Cmtm7	6.19817e-11	-0.293497	0.159	0.194	9.82161e-07
Actr3	7.15443e-11	0.313605	0.243	0.148	1.13369e-06
Ppm1h	7.29742e-11	-0.328099	0.15	0.193	1.15635e-06
Aff4	7.57741e-11	0.260659	0.171	0.099	1.20072e-06
Myo1f	9.10011e-11	-0.348231	0.205	0.253	1.442e-06
Ier3	1.18479e-10	0.378905	0.11	0.046	1.87741e-06
Vrk2	1.28865e-10	-0.254653	0.09	0.108	2.04199e-06
Dock10	1.37186e-10	-0.294542	0.359	0.428	2.17385e-06
Pid1	1.40246e-10	-0.351821	0.159	0.206	2.22234e-06
Fnbp1	1.72111e-10	-0.278957	0.118	0.142	2.72727e-06
Rps16	1.88001e-10	0.324576	0.114	0.052	2.97907e-06
Ms4a6c	1.88161e-10	0.428617	0.144	0.066	2.9816e-06
Scoc	1.95498e-10	-0.253558	0.101	0.12	3.09785e-06
Fndc3b	1.98086e-10	0.304135	0.125	0.062	3.13887e-06
Ube2j2	2.41312e-10	0.259029	0.135	0.075	3.82384e-06
Gatm	2.43844e-10	0.342759	0.225	0.131	3.86396e-06
Aig1	2.60617e-10	0.378567	0.197	0.107	4.12974e-06
Fgd2	2.62419e-10	-0.25499	0.347	0.39	4.15829e-06
Irf2bpl	2.77627e-10	0.25989	0.154	0.088	4.39928e-06
Pik3r5	3.03766e-10	0.317409	0.171	0.094	4.81347e-06
Mob3c	3.40068e-10	0.284577	0.149	0.083	5.38871e-06
Lrch1	3.41785e-10	-0.292388	0.421	0.472	5.41593e-06
Adgre1	3.54936e-10	-0.266169	0.132	0.154	5.62431e-06
Klf13	3.94551e-10	0.282603	0.149	0.083	6.25206e-06
Lhfpl2	4.01895e-10	-0.471557	0.103	0.178	6.36843e-06
Ints6l	4.10751e-10	-0.267413	0.159	0.183	6.50877e-06
Gpr34	4.33581e-10	-0.31702	0.308	0.372	6.87053e-06
Pnpla7	5.14156e-10	-0.280666	0.144	0.175	8.14731e-06
Arsb	5.31749e-10	-0.37429	0.099	0.138	8.42609e-06
Stat2	6.08503e-10	0.423333	0.126	0.055	9.64235e-06
Rapgef5	6.1022e-10	0.26614	0.545	0.413	9.66955e-06
Lpar6	6.10523e-10	-0.281506	0.199	0.236	9.67435e-06
Rps29	6.438e-10	0.266512	0.225	0.143	1.02017e-05
Pip4k2a	6.70074e-10	-0.309342	0.207	0.256	1.0618e-05
Zfp36l1	6.70636e-10	0.348032	0.211	0.122	1.06269e-05
Snx10	6.76822e-10	0.368495	0.146	0.073	1.07249e-05
Rab5c	6.78784e-10	0.283834	0.119	0.061	1.0756e-05
Rps28	7.26599e-10	0.286654	0.112	0.056	1.15137e-05
Smad1	7.63691e-10	0.42989	0.156	0.075	1.21014e-05
Rpl3	8.73631e-10	0.339885	0.156	0.082	1.38436e-05
Dock8	9.03267e-10	-0.349588	0.238	0.299	1.43132e-05
Fto	9.45667e-10	-0.263789	0.088	0.106	1.4985e-05
Sertad2	1.11224e-09	0.26632	0.11	0.056	1.76246e-05
Gnl3	1.22633e-09	0.323405	0.109	0.051	1.94324e-05
Rpl21	1.27447e-09	0.257711	0.105	0.054	2.01953e-05
Tmem173	1.34105e-09	0.313977	0.186	0.106	2.12502e-05
Pde4b	1.41681e-09	0.538379	0.16	0.076	2.24508e-05
Birc3	1.4738e-09	0.348671	0.13	0.062	2.33538e-05
Rps23	1.54871e-09	0.295785	0.136	0.073	2.45408e-05
Gm42601	1.67684e-09	0.341084	0.158	0.084	2.65712e-05
Fth1	2.09823e-09	0.339661	0.276	0.174	3.32486e-05
Cep68	2.28738e-09	-0.264593	0.098	0.121	3.62458e-05
Msi2	2.34034e-09	0.307589	0.17	0.097	3.7085e-05
G3bp1	2.40574e-09	0.280281	0.128	0.068	3.81214e-05
Gbp7	2.60008e-09	0.306742	0.106	0.049	4.12009e-05
Stard9	2.87466e-09	-0.286759	0.116	0.146	4.55519e-05
Gtf2h2	3.31587e-09	-0.252508	0.165	0.191	5.25432e-05
AC149090.1	3.88063e-09	-0.274786	0.247	0.292	6.14925e-05
Rhobtb1	4.37628e-09	-0.393466	0.097	0.151	6.93465e-05
Capn3	4.38357e-09	-0.329321	0.087	0.119	6.94621e-05
Itgav	4.41275e-09	-0.251151	0.175	0.198	6.99244e-05
Lpp	5.81832e-09	0.354662	0.18	0.1	9.2197e-05
Ppp4r1	6.01317e-09	0.30316	0.156	0.088	9.52847e-05
Rps5	6.2848e-09	0.306816	0.108	0.052	9.95889e-05
Cd27	6.58618e-09	-0.348362	0.117	0.158	0.000104365
Rap1b	7.27694e-09	0.275455	0.196	0.121	0.00011531
Asxl1	7.3951e-09	0.315269	0.182	0.106	0.000117183
Chd1	7.4463e-09	0.268921	0.138	0.078	0.000117994
Rpl4	8.87181e-09	0.320818	0.148	0.081	0.000140583
Ubac2	9.32352e-09	-0.31808	0.111	0.148	0.000147741
Ptpre	1.12299e-08	-0.396719	0.154	0.227	0.000177949
Fgf13	1.30906e-08	-0.329821	0.148	0.174	0.000207434
Cdk19	1.3751e-08	-0.265158	0.108	0.129	0.000217898
D17Wsu92e	1.72029e-08	0.339426	0.105	0.048	0.000272598
Cpeb2	1.95769e-08	0.306191	0.111	0.054	0.000310216
Lgals9	2.01934e-08	0.254986	0.208	0.134	0.000319985
Sh2b2	2.13245e-08	0.313778	0.108	0.053	0.000337908
C230088H06Rik	2.37635e-08	-0.41181	0.052	0.102	0.000376557
Il6st	2.38905e-08	-0.260026	0.1	0.113	0.000378569
Rplp1	2.49398e-08	0.309267	0.122	0.062	0.000395196
Gm5086	2.60905e-08	-0.277194	0.085	0.11	0.000413431
Celf2	2.90676e-08	-0.253125	0.257	0.298	0.000460605
Slc38a2	3.08751e-08	0.309623	0.133	0.071	0.000489246
Sall1	3.09377e-08	-0.329598	0.082	0.121	0.000490238
E2f3	3.21186e-08	0.254746	0.149	0.089	0.000508951
Id2	3.54963e-08	0.462863	0.115	0.05	0.000562475
Slc31a1	5.86941e-08	0.272669	0.11	0.058	0.000930066
Rassf1	7.36259e-08	0.296139	0.137	0.076	0.00116668
Hipk2	7.95449e-08	-0.29139	0.14	0.173	0.00126047
Tnfrsf11a	8.13266e-08	-0.250841	0.103	0.116	0.0012887
Eef2	8.60398e-08	0.267325	0.135	0.077	0.00136339
Anln	1.08325e-07	-0.308025	0.07	0.103	0.00171652
Pi4ka	1.10024e-07	0.29739	0.119	0.062	0.00174345
Sfmbt1	1.10956e-07	-0.266698	0.084	0.103	0.00175821
Apaf1	1.14702e-07	0.453147	0.102	0.043	0.00181756
Arhgap31	1.21335e-07	-0.380499	0.091	0.139	0.00192268
Pmepa1	1.21378e-07	-0.327713	0.083	0.11	0.00192336
Specc1	1.32198e-07	-0.278873	0.158	0.196	0.0020948
Tcirg1	1.35684e-07	-0.263044	0.095	0.116	0.00215005
Tubgcp5	1.36364e-07	-0.33897	0.1	0.144	0.00216083
Hpgd	2.66647e-07	-0.313645	0.141	0.188	0.00422529
Ppard	3.19102e-07	0.354146	0.151	0.083	0.00505649
Etv3	3.65478e-07	0.25388	0.117	0.067	0.00579136
Garnl3	4.05417e-07	-0.255111	0.092	0.115	0.00642423
Naa35	4.44782e-07	-0.286663	0.09	0.116	0.00704802
Irak2	4.88959e-07	-0.253737	0.137	0.167	0.00774804
Mfhas1	5.3364e-07	0.357656	0.124	0.064	0.00845605
