# Supplementary material for: Transcriptional profiling of microglia; current state of the art and future perspectives
Source: Glia. 2019 Dec 17;68(4):740–55. doi: 10.1002/glia.23767 (PMC7064956; doi:10.1002/glia.23767)
Supplement: Supplementary file 8 — Table S5 Differentially expressed gene analysis between cells and nuclei in PBS and LPS condition from mouse single cell/nucleus sequencing [file GLIA-68-740-s008.xlsx]

## Sheet: DE_fig2FG_cellsvsnuc_PBS
Table S5 -Differentially expressed gene analysis between cells and nuclei in PBS and LPS condtion from mouse single cell/nucleus sequencing
	p_val	avg_logFC	pct.1	pct.2	p_val_adj
mt-Atp6	0	2.60981	0.962	0.026	0
mt-Cytb	0	2.54018	0.898	0.008	0
mt-Co3	0	2.3717	0.935	0.048	0
mt-Nd1	0	2.32409	0.888	0.028	0
Tmsb4x	0	2.06153	0.996	0.446	0
Mylip	0	-1.35189	0.847	0.897	2.86824e-305
Gm17660	1.52507e-294	-1.5736	0.597	0.756	2.41663e-290
mt-Co1	1.58274e-290	1.9173	0.832	0.04	2.50801e-286
mt-Co2	6.52957e-276	1.91867	0.774	0.022	1.03468e-271
Rps23	1.41103e-274	1.56855	0.849	0.073	2.23592e-270
mt-Nd4	5.34121e-273	1.98103	0.75	0.014	8.46368e-269
Rps14	1.11487e-270	1.49145	0.859	0.086	1.76662e-266
Fth1	4.6201e-270	1.65966	0.96	0.174	7.32101e-266
Rpl32	1.27407e-262	1.55881	0.773	0.041	2.0189e-258
Rps29	2.6917e-256	1.37123	0.908	0.143	4.26526e-252
Rps27rt	1.34832e-248	1.33654	0.857	0.114	2.13654e-244
Rps3	1.37039e-248	1.22658	0.795	0.084	2.17153e-244
Rplp0	8.59067e-248	1.39441	0.78	0.064	1.36128e-243
Selenop	9.07905e-245	1.46387	0.983	0.259	1.43867e-240
Rpl35a	1.78437e-242	1.32585	0.764	0.064	2.82751e-238
Fau	2.66585e-241	1.19642	0.818	0.105	4.22431e-237
Rplp1	3.50925e-238	1.29301	0.75	0.062	5.56076e-234
Rpl41	1.8693e-234	1.21501	0.818	0.109	2.9621e-230
Rpl37	2.68234e-233	1.25153	0.746	0.068	4.25043e-229
Ppia	4.61445e-233	1.00396	0.791	0.116	7.31205e-229
Ftl1	5.36351e-233	1.38686	0.968	0.243	8.49901e-229
Rps9	4.69181e-232	1.11446	0.869	0.156	7.43465e-228
Rpl14	8.78837e-231	1.16343	0.756	0.081	1.3926e-226
Rpl18a	1.5238e-230	1.01224	0.853	0.158	2.41461e-226
Rps28	5.86582e-230	1.3424	0.73	0.056	9.29498e-226
Rps19	4.55212e-229	1.33685	0.734	0.059	7.21329e-225
Rps4x	2.09249e-223	1.07892	0.719	0.076	3.31576e-219
Rps5	1.82653e-222	1.32144	0.709	0.052	2.89432e-218
Rrm2b	1.46416e-221	1.36389	0.733	0.062	2.3201e-217
Rps18	6.98299e-219	1.13316	0.681	0.057	1.10653e-214
Slc25a5	4.36799e-215	1.02267	0.797	0.132	6.92151e-211
Rps16	2.86826e-214	1.28336	0.689	0.052	4.54504e-210
Rps27a	5.21609e-214	1.0568	0.75	0.102	8.26542e-210
Rpl26	3.33879e-212	1.19901	0.692	0.061	5.29064e-208
Wdr89	4.14716e-212	1.31559	0.665	0.04	6.5716e-208
Rpl37a	2.37542e-211	1.21051	0.705	0.068	3.7641e-207
Znhit1	1.48482e-209	-1.25086	0.364	0.436	2.35285e-205
Lrrc58	1.2799e-208	1.05619	0.725	0.093	2.02814e-204
Rpl21	1.74711e-208	1.16543	0.664	0.054	2.76848e-204
Rpl4	1.51183e-203	1.0546	0.692	0.081	2.39564e-199
Ctla4	7.02847e-203	1.02508	0.636	0.056	1.11373e-198
Tyrobp	8.2499e-201	1.20746	0.977	0.334	1.30728e-196
Pld1	1.43446e-200	-1.17774	0.453	0.477	2.27304e-196
Gm14820	1.21043e-198	1.41855	0.602	0.019	1.91805e-194
Rpl9-ps6	2.46686e-198	1.17708	0.643	0.05	3.90899e-194
Cnot2	2.91193e-194	-1.04369	0.465	0.418	4.61425e-190
B2m	1.31095e-193	1.22294	0.982	0.377	2.07734e-189
Rps11	9.25329e-192	1.16748	0.655	0.062	1.46628e-187
Rpl23	7.31354e-184	1.04115	0.572	0.041	1.1589e-179
Rpl24	8.61808e-183	1.03141	0.558	0.035	1.36562e-178
Rps24	1.27223e-182	1.15252	0.592	0.041	2.01598e-178
Gm11361	2.60356e-177	1.18872	0.548	0.025	4.12561e-173
Rpl27-ps3	3.29234e-166	1.06502	0.518	0.029	5.21704e-162
Mllt10	2.41836e-165	-1.12876	0.275	0.332	3.83213e-161
mt-Nd2	6.50884e-150	1.28879	0.452	0.003	1.03139e-145
4932411K12Rik	9.68335e-147	1.02459	0.459	0.021	1.53442e-142
Spag5	6.09499e-130	-1.64587	0.141	0.35	9.65812e-126
Acaca	1.53323e-123	-1.86667	0.124	0.361	2.42956e-119
Cep85	1.51813e-117	-1.32263	0.137	0.263	2.40564e-113
Gm35188	1.65202e-114	-1.18963	0.191	0.254	2.61779e-110
Polr1b	9.59918e-110	-1.02798	0.157	0.209	1.52109e-105
Vps13a	9.23848e-97	-1.25349	0.103	0.222	1.46393e-92
Gm14009	1.41809e-79	-1.11582	0.078	0.178	2.24711e-75
Gm44511	3.50925e-78	-1.08199	0.078	0.169	5.56076e-74
Upk3bl	5.92063e-74	-1.0938	0.071	0.162	9.38182e-70
Ppfia3	5.00419e-66	-1.10222	0.048	0.16	7.92964e-62
Kazn	4.10384e-34	-1.42594	0.082	0.121	6.50294e-30

## Sheet: DE_fig2FG_cellsvsnuc_LPS
Table S5 -Differentially expressed gene analysis between cells and nuclei in PBS and LPS condtion from mouse single cell/nucleus sequencing
	p_val	avg_logFC	pct.1	pct.2	p_val_adj
mt-Atp6	0	2.32494	0.936	0.054	0
mt-Cytb	0	2.29696	0.882	0.023	0
mt-Co3	0	2.08388	0.941	0.089	0
mt-Nd1	0	1.96832	0.898	0.071	0
mt-Nd4	0	1.96432	0.784	0.011	0
Tmsb4x	0	1.77812	0.993	0.536	0
Mylip	0	-1.19609	0.916	0.905	0
Gm17660	4.61448e-308	-1.2649	0.671	0.724	7.3121e-304
mt-Co2	1.28282e-302	1.64367	0.778	0.046	2.03276e-298
Rps23	2.30141e-300	1.27513	0.89	0.136	3.64681e-296
Rpl32	7.62738e-299	1.34262	0.824	0.088	1.20863e-294
Rps14	2.05192e-297	1.28859	0.884	0.133	3.25147e-293
Rpl35a	6.40679e-297	1.37398	0.808	0.078	1.01522e-292
Rps28	5.98531e-292	1.24219	0.844	0.112	9.48432e-288
Rps11	2.66799e-290	1.2548	0.759	0.064	4.2277e-286
Rpl37	1.91675e-287	1.24088	0.815	0.098	3.03728e-283
Rrm2b	6.25371e-283	1.2548	0.818	0.102	9.90962e-279
Rplp0	4.43757e-282	1.10547	0.835	0.127	7.03178e-278
Rpl37a	1.54534e-281	1.10995	0.822	0.118	2.44875e-277
mt-Co1	2.76415e-281	1.44362	0.809	0.086	4.38007e-277
Rps27rt	9.63378e-277	1.3812	0.905	0.163	1.52657e-272
Rps19	1.19587e-272	1.07384	0.784	0.104	1.89497e-268
Rpl41	8.54608e-270	1.20146	0.892	0.169	1.35421e-265
Fth1	2.74095e-264	1.34015	0.975	0.276	4.34331e-260
Rplp1	6.74154e-263	1.02414	0.793	0.122	1.06826e-258
Rps29	8.39435e-259	1.27706	0.94	0.225	1.33017e-254
Wdr89	5.1141e-257	1.11636	0.739	0.087	8.10381e-253
Rps16	2.31478e-254	1.05437	0.773	0.114	3.66801e-250
Rpl34	1.16794e-251	1.00223	0.673	0.068	1.85071e-247
Rps3a1	1.36624e-251	1.00932	0.682	0.072	2.16495e-247
Rps4x	2.50048e-251	1.07057	0.752	0.1	3.96227e-247
Rps6	5.503e-251	1.09926	0.721	0.082	8.72006e-247
Gm14820	1.46151e-250	1.28018	0.653	0.037	2.31591e-246
Eif1	1.56625e-247	1.0482	0.951	0.265	2.48189e-243
Ftl1	1.87112e-246	1.35352	0.953	0.264	2.96497e-242
Selenop	6.16471e-239	1.24951	0.984	0.361	9.7686e-235
Gm11808	1.24097e-217	1.06294	0.562	0.033	1.96643e-213
Tyrobp	1.65593e-205	1.07775	0.976	0.401	2.62399e-201
mt-Nd2	6.96007e-200	1.28086	0.499	0.006	1.10289e-195
Gm26916	1.15422e-197	-1.00523	0.405	0.398	1.82898e-193
Acaca	7.45395e-145	-1.46177	0.19	0.359	1.18115e-140
Vps13a	1.90476e-122	-1.08411	0.137	0.244	3.01828e-118
Kazn	5.85752e-25	-1.32196	0.087	0.138	9.28183e-21
