# Supplementary material for: Transcriptional profiling of microglia; current state of the art and future perspectives
Source: Glia. 2019 Dec 17;68(4):740–55. doi: 10.1002/glia.23767 (PMC7064956; doi:10.1002/glia.23767)
Supplement: Supplementary file 9 — Table S6 Differential expression analyisis between cells and fresh nuclei within each donor in single cell/nucleus squencing [file GLIA-68-740-s009.xlsx]

## Sheet: DE_fig3e_donor1
Table S6: Differential expression analyisis between cells and fresh nuclei within each donor in single cell/nucleus squencing
	p_val	avg_logFC	pct.1	pct.2	p_val_adj
LINC00486	0	1.50979	1	0.992	0
CEBPD	0	1.10081	0.66	0.487	0
MALAT1	0	-0.503249	1	1	0
MT-ND3	2.49747e-297	-0.929236	0.358	0.809	8.37601e-293
PNISR	6.57825e-256	-0.692683	0.17	0.53	2.20621e-251
MT-ATP6	1.76159e-226	-0.645757	0.298	0.687	5.90801e-222
MT-ND2	2.14489e-218	-0.714324	0.292	0.68	7.19353e-214
MT-ND4	1.2655e-212	-0.605442	0.458	0.832	4.24424e-208
MT-ND1	3.13159e-208	-0.678891	0.129	0.427	1.05027e-203
MT-CYB	3.53999e-181	-0.538877	0.403	0.755	1.18724e-176
TPT1	5.61466e-181	-0.754187	0.172	0.49	1.88305e-176
MT-CO1	1.46444e-178	-0.678322	0.316	0.67	4.91144e-174
LUC7L3	2.2029e-167	-0.598532	0.085	0.302	7.38809e-163
MT-CO3	2.45204e-167	-0.536854	0.426	0.765	8.22365e-163
MT-ND5	1.02898e-158	-0.600126	0.084	0.299	3.451e-154
RPS24	2.80871e-150	-0.621684	0.118	0.359	9.41985e-146
RPL29	5.36955e-140	-0.506058	0.107	0.308	1.80084e-135
RPLP2	5.08863e-137	-0.632406	0.173	0.435	1.70662e-132
NBEAL1	9.06076e-137	-0.545791	0.1	0.305	3.0388e-132
RPL30	3.23113e-136	-0.616847	0.099	0.313	1.08366e-131
RPL12	1.67599e-134	-0.548785	0.075	0.256	5.62092e-130
BAIAP2L1	6.24134e-134	-0.596791	0.127	0.354	2.09322e-129
RPS23	3.73521e-133	-0.515535	0.158	0.389	1.25272e-128
RPL34	2.85335e-130	-0.66615	0.316	0.619	9.56957e-126
RPL37	4.58053e-123	-0.561214	0.106	0.307	1.53622e-118
DHFR	1.83956e-120	-0.715889	0.052	0.227	6.16952e-116
RPL32	3.45971e-112	-0.51886	0.174	0.4	1.16032e-107
MPHOSPH8	8.39207e-105	-0.549982	0.069	0.226	2.81453e-100
TIAM2	5.0195e-86	0.534023	0.148	0.118	1.68344e-81
NGB	9.51825e-80	0.856534	0.125	0.05	3.19223e-75

## Sheet: DE_fig3e_donor2
Table S6: Differential expression analyisis between cells and fresh nuclei within each donor in single cell/nucleus squencing
	p_val	avg_logFC	pct.1	pct.2	p_val_adj
AC018541.1	0	-1.15895	0.19	0.741	0
MT-CO1	9.88131291682493e-324	-1.30435	0.226	0.777	3.31399472604475e-319
MT-CO3	8.5407774165208e-314	-1.13584	0.24	0.782	0
RPL34	1.3779e-268	-1.36756	0.206	0.703	4.62121e-264
MT-CYB	2.12169e-267	-1.22312	0.12	0.596	7.11573e-263
MT-ND4	2.74233e-250	-1.09286	0.179	0.657	9.19722e-246
MT-ATP6	7.5944e-240	-1.36323	0.053	0.454	2.54701e-235
MT-CO2	2.13138e-218	-0.87045	0.199	0.64	7.14823e-214
RBFOX1	1.74211e-213	-0.607554	0.23	0.64	5.8427e-209
TPT1	3.84044e-207	-1.01044	0.085	0.46	1.28801e-202
AC120193.1	3.8668e-188	0.583377	0.658	0.66	1.29685e-183
RPL32	3.71672e-180	-0.986257	0.108	0.472	1.24651e-175
MELK	3.63423e-178	-1.01577	0.057	0.374	1.21885e-173
RPL31	3.39936e-167	-0.90167	0.13	0.487	1.14008e-162
RPS23	2.60243e-162	-0.887801	0.087	0.403	8.72802e-158
OOEP	3.9505e-157	-1.06305	0.07	0.384	1.32492e-152
MT-ND3	5.63766e-153	-0.980481	0.053	0.335	1.89076e-148
RPL37	1.03688e-150	-0.916758	0.067	0.356	3.4775e-146
RPL30	2.93897e-150	-0.901835	0.065	0.352	9.85671e-146
RPLP2	1.23423e-149	-0.769281	0.122	0.438	4.13936e-145
MT-ND5	5.66636e-147	-1.13674	0.025	0.278	1.90038e-142
RPS24	1.07157e-145	-0.738554	0.091	0.376	3.59384e-141
MT-ND2	1.11662e-145	-0.869859	0.06	0.334	3.74492e-141
RPS13	4.73896e-144	-0.83115	0.091	0.385	1.58935e-139
NBEAL1	6.65666e-143	-0.774879	0.095	0.383	2.23251e-138
PLEKHA7	9.93883e-142	-0.662135	0.121	0.411	3.33329e-137
TMSB10	3.06795e-140	-0.645258	0.218	0.557	1.02893e-135
RPS4X	1.30873e-138	-0.755724	0.105	0.396	4.38922e-134
RPS6	1.47154e-136	-0.720397	0.163	0.485	4.93527e-132
PNISR	2.09127e-136	-0.515882	0.127	0.389	7.01372e-132
RPS20	3.64322e-136	-0.644026	0.095	0.358	1.22186e-131
RPL12	5.86194e-136	-0.754636	0.053	0.295	1.96598e-131
APOO	3.61022e-135	-0.67339	0.087	0.343	1.2108e-130
RPL7	9.47471e-135	-0.847269	0.12	0.428	3.17763e-130
RPL23A	1.0284e-133	-0.644441	0.112	0.387	3.44906e-129
TMSB4X	2.74468e-133	-0.653836	0.837	0.956	9.20512e-129
PLEKHA6	7.56949e-130	-0.932273	0.114	0.42	2.53866e-125
RPL36	8.33137e-130	-0.608046	0.13	0.404	2.79418e-125
AIF1	7.35e-129	-0.52732	0.265	0.588	2.46504e-124
RPS25	7.6072e-129	-0.553602	0.111	0.364	2.5513e-124
RPL35A	2.60043e-128	-0.703681	0.106	0.378	8.72132e-124
RPL38	2.04177e-125	-0.71003	0.055	0.283	6.84768e-121
RPL27A	2.91044e-124	-0.718439	0.12	0.399	9.76102e-120
RPS18	4.01603e-124	-0.701871	0.195	0.513	1.3469e-119
RPL19	4.71865e-124	-0.62488	0.123	0.391	1.58254e-119
RPLP1	4.40427e-122	-0.594948	0.274	0.603	1.4771e-117
RPS8	3.29941e-121	-0.615031	0.157	0.443	1.10656e-116
RPS11	1.78048e-120	-0.691718	0.052	0.268	5.97139e-116
CDH18	1.96103e-120	-0.709658	0.056	0.28	6.5769e-116
FCER1G	2.17592e-120	-0.564295	0.241	0.553	7.29761e-116
BAIAP2L1	7.1675e-118	-0.789564	0.082	0.337	2.40384e-113
ATP5F1E	7.4768e-117	-0.614012	0.113	0.363	2.50757e-112
RPL14	1.771e-116	-0.559657	0.075	0.291	5.93959e-112
RPS14	3.03785e-116	-0.626909	0.211	0.516	1.01883e-111
PFDN5	1.52012e-115	-0.562443	0.069	0.277	5.09819e-111
RPL37A	4.4895e-115	-0.609285	0.103	0.345	1.50569e-110
SIK3	1.02313e-114	-0.597013	0.245	0.558	3.43137e-110
RPS15A	3.0726e-113	-0.661246	0.078	0.306	1.03049e-108
RPL29	3.57584e-112	-0.73707	0.056	0.274	1.19926e-107
RPL27	6.88267e-112	-0.576187	0.06	0.259	2.30831e-107
RPS12	1.30286e-110	-0.642216	0.049	0.25	4.36953e-106
MT-ND1	6.90524e-110	-0.786265	0.032	0.227	2.31588e-105
RPS29	2.39555e-109	-0.539452	0.095	0.312	8.0342e-105
RPL23	2.82031e-109	-0.549401	0.061	0.252	9.45875e-105
DAPK1	1.3174e-103	-0.595087	0.061	0.256	4.41831e-99
UQCRB	2.64115e-103	-0.529919	0.059	0.243	8.85789e-99
UBA52	5.04071e-102	-0.515682	0.074	0.264	1.69055e-97
COMMD6	5.82428e-95	-0.540207	0.053	0.226	1.95335e-90
AC024230.1	7.84828e-83	-0.513402	0.074	0.247	2.63216e-78
MT-ND4L	5.8325e-79	-0.715148	0.029	0.184	1.9561e-74
RPL41	6.29429e-78	-0.554253	0.27	0.531	2.11098e-73
MAP3K15	1.5158e-74	-0.517257	0.039	0.178	5.08368e-70
MECOM	1.47971e-72	-0.511615	0.026	0.153	4.96267e-68
LINC00871	1.55675e-71	-0.52022	0.039	0.177	5.22102e-67
DHFR	1.63526e-61	-0.683355	0.027	0.157	5.48432e-57
